# Supplementary material for: 5-Benzoyl-4-(4-fluoro­phen­yl)-3,4-dihydro­pyrimidin-2(1H)-one
Source: Acta Crystallogr Sect E Struct Rep Online. 2013 Jan 9;69(Pt 2):o196. doi: 10.1107/S1600536812052105 (PMC3569257; doi:10.1107/S1600536812052105)
Supplement: Supplementary file 1 [file e-69-0o196-sup1.cif]

##############################################################################
#                                                                            #
# This CIF contains the data in a paper accepted for publication in          #
# Acta Crystallographica Section E. It conforms to the requirements of       #
# Notes for Authors for Acta Crystallographica Section E, and has been       #
# peer reviewed under the auspices of the IUCr Commission on Journals.       #
#                                                                            #
# Full details of the Crystallographic Information File format               #
# are given in the paper "The Crystallographic Information File (CIF):       #
# a New Standard Archive File for Crystallography" by S. R. Hall, F. H.      #
# Allen and I. D. Brown [Acta Cryst. (1991), A47, 655-685].                  #
#                                                                            #
# The current version of the core CIF dictionary is obtainable from          #
# ftp://ftp.iucr.org/pub/cif_core.dic.                                       #
#                                                                            #
# Software is freely available for graphical display of the structure(s)     #
# in this CIF. For information consult the CIF software page                 #
# http://www.iucr.org/resources/cif/software.                                #
#                                                                            #
# This file may be used for bona fide research purposes within the           #
# scientific community so long as proper attribution is given to the journal # 
# article from which it was obtained.                                        #
#                                                                            #
##############################################################################
data_I
_audit_creation_method     SHELXL-97
_chemical_name_systematic
;
5-Benzoyl-4-(4-fluorophenyl)-3,4-dihydropyrimidin-2(1<i>H</i>)-one
;
_chemical_name_common     ?
_chemical_formula_moiety     'C17 H13 F N2 O2'
_chemical_formula_sum     'C17 H13 F N2 O2'
_chemical_formula_iupac     'C17 H13 F N2 O2'
_chemical_formula_weight     296.29
_chemical_melting_point     ?
_symmetry_cell_setting     monoclinic
_symmetry_space_group_name_H-M     'P 21/n'
_symmetry_space_group_name_HALL     '-P 2yn'
loop_
    _symmetry_equiv_pos_as_xyz
    'x, y, z'
    '-x+1/2, y+1/2, -z+1/2'
    '-x, -y, -z'
    'x-1/2, -y-1/2, z-1/2'
_cell_length_a     12.7911(5)
_cell_length_b     8.1862(3)
_cell_length_c     13.7325(5)
_cell_angle_alpha     90.00
_cell_angle_beta     98.850(4)
_cell_angle_gamma     90.00
_cell_volume     1420.82(9)
_cell_formula_units_Z     4
_cell_measurement_reflns_used     9924
_cell_measurement_theta_min     3.42
_cell_measurement_theta_max     29.03
_cell_measurement_temperature     293(2)
_exptl_crystal_description     block
_exptl_crystal_colour     colourless
_exptl_crystal_size_max     0.3
_exptl_crystal_size_mid     0.2
_exptl_crystal_size_min     0.2
_exptl_crystal_density_diffrn     1.385
_exptl_crystal_density_meas     ?
_exptl_crystal_density_method     'not measured'
_exptl_crystal_F_000     616
_exptl_absorpt_coefficient_mu     0.101
_exptl_absorpt_correction_type     multi-scan
_exptl_absorpt_process_details     '(CrysAlis PRO; Oxford Diffraction, 2010)'
_exptl_absorpt_correction_T_min     0.777
_exptl_absorpt_correction_T_max     1.000
_exptl_special_details
;
CrysAlisPro, Oxford Diffraction Ltd.,
Version 1.171.34.40
Empirical absorption correction using spherical harmonics,
implemented in SCALE3 ABSPACK scaling algorithm.
;
_diffrn_ambient_temperature     293(2)
_diffrn_radiation_type     MoK\a
_diffrn_radiation_wavelength     0.71073
_diffrn_radiation_source     'fine-focus sealed tube'
_diffrn_radiation_monochromator     graphite
_diffrn_measurement_device_type     'Oxford Diffraction Xcalibur Sapphire3'
_diffrn_measurement_method     '\w scans'
_diffrn_detector_area_resol_mean     16.1049
_diffrn_reflns_number     27552
_diffrn_reflns_av_R_equivalents     0.0745
_diffrn_reflns_av_sigmaI/netI     0.0414
_diffrn_reflns_theta_min     3.43
_diffrn_reflns_theta_max     26.00
_diffrn_reflns_theta_full     26.00
_diffrn_measured_fraction_theta_max     0.997
_diffrn_measured_fraction_theta_full     0.997
_diffrn_reflns_limit_h_min     -15
_diffrn_reflns_limit_h_max     15
_diffrn_reflns_limit_k_min     -10
_diffrn_reflns_limit_k_max     10
_diffrn_reflns_limit_l_min     -16
_diffrn_reflns_limit_l_max     16
_diffrn_standards_number     0
_diffrn_standards_interval_count     0
_diffrn_standards_interval_time     0
_diffrn_standards_decay_%     .
_refine_special_details
;
 Refinement of F^2^ against ALL reflections.  The weighted R-factor wR and
 goodness of fit S are based on F^2^, conventional R-factors R are based
 on F, with F set to zero for negative F^2^. The threshold expression of
 F^2^ > 2sigma(F^2^) is used only for calculating R-factors(gt) etc. and is
 not relevant to the choice of reflections for refinement.  R-factors based
 on F^2^ are statistically about twice as large as those based on F, and R-
 factors based on ALL data will be even larger.
;
_reflns_number_total     2786
_reflns_number_gt     1836
_reflns_threshold_expression     I>2sigma(I)
_refine_ls_structure_factor_coef     Fsqd
_refine_ls_matrix_type     full
_refine_ls_R_factor_all     0.0806
_refine_ls_R_factor_gt     0.0483
_refine_ls_wR_factor_gt     0.1144
_refine_ls_wR_factor_ref     0.1306
_refine_ls_goodness_of_fit_ref     1.037
_refine_ls_restrained_S_all     1.037
_refine_ls_number_reflns     2786
_refine_ls_number_parameters     199
_refine_ls_number_restraints     0
_refine_ls_hydrogen_treatment     constr
_refine_ls_weighting_scheme     calc
_refine_ls_weighting_details
         'calc w=1/[\s^2^(Fo^2^)+(0.0593P)^2^+0.1170P] where P=(Fo^2^+2Fc^2^)/3'
_atom_sites_solution_hydrogens     geom
_atom_sites_solution_primary     direct
_atom_sites_solution_secondary     difmap
_refine_ls_shift/su_max     0.001
_refine_ls_shift/su_mean     0.000
_refine_diff_density_max     0.214
_refine_diff_density_min     -0.144
_refine_ls_extinction_method     none
_refine_ls_extinction_coef     ?
loop_
    _atom_type_symbol
    _atom_type_description
    _atom_type_scat_dispersion_real
    _atom_type_scat_dispersion_imag
    _atom_type_scat_source
    'C' 'C' 0.0033 0.0016
                         'International Tables Vol C Tables 4.2.6.8 and 6.1.1.4'
    'H' 'H' 0.0000 0.0000
                         'International Tables Vol C Tables 4.2.6.8 and 6.1.1.4'
    'N' 'N' 0.0061 0.0033
                         'International Tables Vol C Tables 4.2.6.8 and 6.1.1.4'
    'O' 'O' 0.0106 0.0060
                         'International Tables Vol C Tables 4.2.6.8 and 6.1.1.4'
    'F' 'F' 0.0171 0.0103
                         'International Tables Vol C Tables 4.2.6.8 and 6.1.1.4'
_computing_data_collection     'CrysAlis PRO (Oxford Diffraction, 2010)'
_computing_cell_refinement     'CrysAlis PRO (Oxford Diffraction, 2010)'
_computing_data_reduction     'CrysAlis RED (Oxford Diffraction, 2010)'
_computing_structure_solution     'SHELXS97 (Sheldrick, 2008)'
_computing_structure_refinement     'SHELXL97 (Sheldrick, 2008)'
_computing_molecular_graphics     'ORTEP-3 (Farrugia, 2012)'
_computing_publication_material     'PLATON (Spek, 2009)'
loop_
    _atom_site_type_symbol
    _atom_site_label
    _atom_site_fract_x
    _atom_site_fract_y
    _atom_site_fract_z
    _atom_site_U_iso_or_equiv
    _atom_site_adp_type
    _atom_site_calc_flag
    _atom_site_refinement_flags
    _atom_site_occupancy
    _atom_site_symmetry_multiplicity
    _atom_site_disorder_assembly
    _atom_site_disorder_group
    O O1 0.39760(11) 0.04963(17) 0.86034(11) 0.0532(4) Uani d . 1 1 . .
    O O2 0.37270(12) 0.57074(18) 0.52393(11) 0.0584(5) Uani d . 1 1 . .
    F F1 0.33786(14) 0.71433(18) 1.06679(11) 0.0932(5) Uani d . 1 1 . .
    N N1 0.48454(13) 0.3865(2) 0.60718(13) 0.0497(5) Uani d . 1 1 . .
    H H1 0.5352 0.4189 0.5774 0.060 Uiso calc R 1 1 . .
    C C2 0.38882(16) 0.4658(2) 0.58943(15) 0.0428(5) Uani d . 1 1 . .
    N N3 0.31734(13) 0.42049(19) 0.64458(12) 0.0436(4) Uani d . 1 1 . .
    H H3 0.2539 0.4556 0.6267 0.052 Uiso calc R 1 1 . .
    C C4 0.33496(15) 0.3167(2) 0.73290(14) 0.0386(5) Uani d . 1 1 . .
    H H4 0.2746 0.2422 0.7299 0.046 Uiso calc R 1 1 . .
    C C5 0.43279(15) 0.2146(2) 0.72997(14) 0.0383(5) Uani d . 1 1 . .
    C C6 0.50143(16) 0.2583(2) 0.67049(15) 0.0429(5) Uani d . 1 1 . .
    H H6 0.5635 0.1983 0.6725 0.051 Uiso calc R 1 1 . .
    C C7 0.45121(15) 0.0738(2) 0.79487(15) 0.0401(5) Uani d . 1 1 . .
    C C8 0.53687(15) -0.0452(2) 0.78012(15) 0.0406(5) Uani d . 1 1 . .
    C C9 0.54036(17) -0.1174(2) 0.68944(16) 0.0506(6) Uani d . 1 1 . .
    H H9 0.4915 -0.0867 0.6352 0.061 Uiso calc R 1 1 . .
    C C10 0.61561(19) -0.2345(3) 0.67854(19) 0.0603(6) Uani d . 1 1 . .
    H H10 0.6164 -0.2836 0.6176 0.072 Uiso calc R 1 1 . .
    C C11 0.6889(2) -0.2778(3) 0.7576(2) 0.0674(7) Uani d . 1 1 . .
    H H11 0.7398 -0.3562 0.7503 0.081 Uiso calc R 1 1 . .
    C C12 0.68740(19) -0.2060(3) 0.8473(2) 0.0642(7) Uani d . 1 1 . .
    H H12 0.7382 -0.2348 0.9005 0.077 Uiso calc R 1 1 . .
    C C13 0.61117(18) -0.0912(2) 0.85984(17) 0.0502(6) Uani d . 1 1 . .
    H H13 0.6098 -0.0450 0.9215 0.060 Uiso calc R 1 1 . .
    C C14 0.33820(15) 0.4208(2) 0.82489(14) 0.0374(5) Uani d . 1 1 . .
    C C15 0.41687(18) 0.5364(3) 0.85035(16) 0.0507(6) Uani d . 1 1 . .
    H H15 0.4704 0.5474 0.8120 0.061 Uiso calc R 1 1 . .
    C C16 0.4170(2) 0.6356(3) 0.93181(17) 0.0598(6) Uani d . 1 1 . .
    H H16 0.4698 0.7131 0.9485 0.072 Uiso calc R 1 1 . .
    C C17 0.3384(2) 0.6174(3) 0.98687(17) 0.0578(6) Uani d . 1 1 . .
    C C18 0.2588(2) 0.5067(3) 0.96424(17) 0.0582(6) Uani d . 1 1 . .
    H H18 0.2049 0.4986 1.0024 0.070 Uiso calc R 1 1 . .
    C C19 0.26005(17) 0.4065(2) 0.88326(16) 0.0480(5) Uani d . 1 1 . .
    H H19 0.2073 0.3283 0.8680 0.058 Uiso calc R 1 1 . .
loop_
    _atom_site_aniso_label
    _atom_site_aniso_U_11
    _atom_site_aniso_U_22
    _atom_site_aniso_U_33
    _atom_site_aniso_U_12
    _atom_site_aniso_U_13
    _atom_site_aniso_U_23
    O1 0.0473(9) 0.0574(9) 0.0592(9) 0.0000(7) 0.0219(8) 0.0136(7)
    O2 0.0593(10) 0.0675(10) 0.0529(9) 0.0202(8) 0.0223(8) 0.0227(8)
    F1 0.1272(14) 0.0846(10) 0.0730(10) -0.0053(10) 0.0323(10) -0.0299(8)
    N1 0.0388(10) 0.0546(10) 0.0600(11) 0.0094(8) 0.0215(9) 0.0197(9)
    C2 0.0419(12) 0.0473(12) 0.0407(11) 0.0065(9) 0.0113(9) 0.0021(10)
    N3 0.0329(9) 0.0572(10) 0.0415(9) 0.0100(8) 0.0084(8) 0.0092(8)
    C4 0.0318(11) 0.0403(10) 0.0454(11) 0.0005(8) 0.0114(9) 0.0059(9)
    C5 0.0333(11) 0.0390(10) 0.0434(11) 0.0007(8) 0.0085(9) 0.0023(9)
    C6 0.0356(11) 0.0436(11) 0.0510(12) 0.0056(9) 0.0113(10) 0.0075(9)
    C7 0.0352(11) 0.0398(10) 0.0457(12) -0.0046(9) 0.0076(9) 0.0013(9)
    C8 0.0356(11) 0.0356(10) 0.0518(12) -0.0036(9) 0.0104(9) 0.0043(9)
    C9 0.0443(13) 0.0534(13) 0.0539(14) -0.0003(10) 0.0068(11) -0.0008(10)
    C10 0.0544(15) 0.0568(14) 0.0713(17) 0.0000(12) 0.0145(13) -0.0135(12)
    C11 0.0524(16) 0.0509(14) 0.099(2) 0.0110(11) 0.0109(15) -0.0053(14)
    C12 0.0471(15) 0.0578(14) 0.0825(18) 0.0111(12) -0.0063(13) 0.0104(13)
    C13 0.0499(14) 0.0440(12) 0.0548(13) -0.0032(10) 0.0022(11) 0.0048(10)
    C14 0.0361(11) 0.0353(10) 0.0418(11) 0.0028(9) 0.0089(9) 0.0067(8)
    C15 0.0477(14) 0.0549(13) 0.0522(13) -0.0060(10) 0.0160(11) 0.0003(10)
    C16 0.0679(17) 0.0523(13) 0.0589(14) -0.0110(12) 0.0091(13) -0.0048(12)
    C17 0.0790(18) 0.0484(13) 0.0480(13) 0.0049(12) 0.0159(12) -0.0062(11)
    C18 0.0688(17) 0.0569(14) 0.0566(14) 0.0052(12) 0.0346(13) 0.0029(12)
    C19 0.0468(13) 0.0436(12) 0.0571(13) -0.0019(9) 0.0190(11) 0.0030(10)
_geom_special_details
;
 All esds (except the esd in the dihedral angle between two l.s. planes)
 are estimated using the full covariance matrix.  The cell esds are taken
 into account individually in the estimation of esds in distances, angles
 and torsion angles; correlations between esds in cell parameters are only
 used when they are defined by crystal symmetry.  An approximate (isotropic)
 treatment of cell esds is used for estimating esds involving l.s. planes.
;
loop_
    _geom_bond_atom_site_label_1
    _geom_bond_atom_site_label_2
    _geom_bond_site_symmetry_2
    _geom_bond_distance
    _geom_bond_publ_flag
    O1 C7 . 1.228(2) ?
    O2 C2 . 1.238(2) ?
    F1 C17 . 1.355(2) ?
    N1 C6 . 1.359(2) ?
    N1 C2 . 1.374(3) ?
    N1 H1 . 0.8600 ?
    C2 N3 . 1.327(2) ?
    N3 C4 . 1.470(2) ?
    N3 H3 . 0.8600 ?
    C4 C5 . 1.511(3) ?
    C4 C14 . 1.519(3) ?
    C4 H4 . 0.9800 ?
    C5 C6 . 1.337(3) ?
    C5 C7 . 1.454(3) ?
    C6 H6 . 0.9300 ?
    C7 C8 . 1.503(3) ?
    C8 C9 . 1.385(3) ?
    C8 C13 . 1.387(3) ?
    C9 C10 . 1.383(3) ?
    C9 H9 . 0.9300 ?
    C10 C11 . 1.367(3) ?
    C10 H10 . 0.9300 ?
    C11 C12 . 1.369(3) ?
    C11 H11 . 0.9300 ?
    C12 C13 . 1.384(3) ?
    C12 H12 . 0.9300 ?
    C13 H13 . 0.9300 ?
    C14 C19 . 1.379(3) ?
    C14 C15 . 1.387(3) ?
    C15 C16 . 1.382(3) ?
    C15 H15 . 0.9300 ?
    C16 C17 . 1.356(3) ?
    C16 H16 . 0.9300 ?
    C17 C18 . 1.362(3) ?
    C18 C19 . 1.384(3) ?
    C18 H18 . 0.9300 ?
    C19 H19 . 0.9300 ?
loop_
    _geom_angle_atom_site_label_1
    _geom_angle_atom_site_label_2
    _geom_angle_atom_site_label_3
    _geom_angle_site_symmetry_1
    _geom_angle_site_symmetry_3
    _geom_angle
    _geom_angle_publ_flag
    C6 N1 C2 . . 121.89(17) ?
    C6 N1 H1 . . 119.1 ?
    C2 N1 H1 . . 119.1 ?
    O2 C2 N3 . . 123.82(18) ?
    O2 C2 N1 . . 120.08(18) ?
    N3 C2 N1 . . 116.09(17) ?
    C2 N3 C4 . . 126.95(16) ?
    C2 N3 H3 . . 116.5 ?
    C4 N3 H3 . . 116.5 ?
    N3 C4 C5 . . 108.69(15) ?
    N3 C4 C14 . . 110.09(14) ?
    C5 C4 C14 . . 114.58(16) ?
    N3 C4 H4 . . 107.7 ?
    C5 C4 H4 . . 107.7 ?
    C14 C4 H4 . . 107.7 ?
    C6 C5 C7 . . 121.81(17) ?
    C6 C5 C4 . . 119.51(17) ?
    C7 C5 C4 . . 118.64(16) ?
    C5 C6 N1 . . 122.90(18) ?
    C5 C6 H6 . . 118.6 ?
    N1 C6 H6 . . 118.6 ?
    O1 C7 C5 . . 121.36(17) ?
    O1 C7 C8 . . 119.69(17) ?
    C5 C7 C8 . . 118.95(17) ?
    C9 C8 C13 . . 118.75(19) ?
    C9 C8 C7 . . 121.50(19) ?
    C13 C8 C7 . . 119.67(19) ?
    C10 C9 C8 . . 120.8(2) ?
    C10 C9 H9 . . 119.6 ?
    C8 C9 H9 . . 119.6 ?
    C11 C10 C9 . . 119.9(2) ?
    C11 C10 H10 . . 120.1 ?
    C9 C10 H10 . . 120.1 ?
    C10 C11 C12 . . 120.0(2) ?
    C10 C11 H11 . . 120.0 ?
    C12 C11 H11 . . 120.0 ?
    C11 C12 C13 . . 120.7(2) ?
    C11 C12 H12 . . 119.6 ?
    C13 C12 H12 . . 119.6 ?
    C12 C13 C8 . . 119.8(2) ?
    C12 C13 H13 . . 120.1 ?
    C8 C13 H13 . . 120.1 ?
    C19 C14 C15 . . 118.29(19) ?
    C19 C14 C4 . . 120.43(18) ?
    C15 C14 C4 . . 121.23(17) ?
    C16 C15 C14 . . 121.0(2) ?
    C16 C15 H15 . . 119.5 ?
    C14 C15 H15 . . 119.5 ?
    C17 C16 C15 . . 118.6(2) ?
    C17 C16 H16 . . 120.7 ?
    C15 C16 H16 . . 120.7 ?
    F1 C17 C16 . . 118.9(2) ?
    F1 C17 C18 . . 118.5(2) ?
    C16 C17 C18 . . 122.5(2) ?
    C17 C18 C19 . . 118.5(2) ?
    C17 C18 H18 . . 120.7 ?
    C19 C18 H18 . . 120.7 ?
    C14 C19 C18 . . 121.0(2) ?
    C14 C19 H19 . . 119.5 ?
    C18 C19 H19 . . 119.5 ?
loop_
    _geom_torsion_atom_site_label_1
    _geom_torsion_atom_site_label_2
    _geom_torsion_atom_site_label_3
    _geom_torsion_atom_site_label_4
    _geom_torsion_site_symmetry_1
    _geom_torsion_site_symmetry_2
    _geom_torsion_site_symmetry_3
    _geom_torsion_site_symmetry_4
    _geom_torsion
    _geom_torsion_publ_flag
    C6 N1 C2 O2 . . . . -172.51(19) ?
    C6 N1 C2 N3 . . . . 6.3(3) ?
    O2 C2 N3 C4 . . . . -169.86(18) ?
    N1 C2 N3 C4 . . . . 11.4(3) ?
    C2 N3 C4 C5 . . . . -22.5(3) ?
    C2 N3 C4 C14 . . . . 103.8(2) ?
    N3 C4 C5 C6 . . . . 17.7(3) ?
    C14 C4 C5 C6 . . . . -105.9(2) ?
    N3 C4 C5 C7 . . . . -164.33(16) ?
    C14 C4 C5 C7 . . . . 72.1(2) ?
    C7 C5 C6 N1 . . . . 178.06(18) ?
    C4 C5 C6 N1 . . . . -4.0(3) ?
    C2 N1 C6 C5 . . . . -9.6(3) ?
    C6 C5 C7 O1 . . . . 167.94(19) ?
    C4 C5 C7 O1 . . . . -10.0(3) ?
    C6 C5 C7 C8 . . . . -12.9(3) ?
    C4 C5 C7 C8 . . . . 169.22(17) ?
    O1 C7 C8 C9 . . . . 125.5(2) ?
    C5 C7 C8 C9 . . . . -53.7(2) ?
    O1 C7 C8 C13 . . . . -51.0(3) ?
    C5 C7 C8 C13 . . . . 129.8(2) ?
    C13 C8 C9 C10 . . . . 0.7(3) ?
    C7 C8 C9 C10 . . . . -175.79(18) ?
    C8 C9 C10 C11 . . . . -1.2(3) ?
    C9 C10 C11 C12 . . . . 0.3(4) ?
    C10 C11 C12 C13 . . . . 1.1(4) ?
    C11 C12 C13 C8 . . . . -1.5(3) ?
    C9 C8 C13 C12 . . . . 0.6(3) ?
    C7 C8 C13 C12 . . . . 177.22(19) ?
    N3 C4 C14 C19 . . . . 113.42(19) ?
    C5 C4 C14 C19 . . . . -123.7(2) ?
    N3 C4 C14 C15 . . . . -64.1(2) ?
    C5 C4 C14 C15 . . . . 58.8(2) ?
    C19 C14 C15 C16 . . . . -0.3(3) ?
    C4 C14 C15 C16 . . . . 177.24(19) ?
    C14 C15 C16 C17 . . . . 0.1(3) ?
    C15 C16 C17 F1 . . . . -179.9(2) ?
    C15 C16 C17 C18 . . . . -0.8(4) ?
    F1 C17 C18 C19 . . . . -179.3(2) ?
    C16 C17 C18 C19 . . . . 1.6(4) ?
    C15 C14 C19 C18 . . . . 1.1(3) ?
    C4 C14 C19 C18 . . . . -176.45(18) ?
    C17 C18 C19 C14 . . . . -1.7(3) ?
loop_
    _geom_hbond_atom_site_label_D
    _geom_hbond_atom_site_label_H
    _geom_hbond_atom_site_label_A
    _geom_hbond_site_symmetry_A
    _geom_hbond_distance_DH
    _geom_hbond_distance_HA
    _geom_hbond_distance_DA
    _geom_hbond_angle_DHA
    _geom_hbond_publ_flag
    N1 H1 O2 3_666 0.86 1.96 2.777(2) 159 yes
    N3 H3 O1 2_556 0.86 2.12 2.937(2) 159 yes
_iucr_refine_instructions_details
;
TITL MBD15 in P2(1)/n
CELL  0.71073  12.7911   8.1862  13.7325   90.000   98.850   90.000
ZERR     4.00   0.0005   0.0003   0.0005    0.000    0.004    0.000
LATT   1
SYMM  1/2 - X, 1/2 + Y, 1/2 - Z
SFAC  C    H    N    O    F
UNIT  68   52   8    8    4
MERG   2
OMIT    -3.00  52.00
FMAP   2
PLAN   10
BOND   $H
L.S.   4
ACTA
CONF
LIST 4
WGHT    0.059300    0.117000
FVAR       6.48611
O1    4    0.397601    0.049634    0.860336    11.00000    0.04726    0.05744 =
         0.05916    0.01360    0.02185    0.00001
O2    4    0.372702    0.570741    0.523926    11.00000    0.05930    0.06745 =
         0.05287    0.02267    0.02230    0.02018
F1    5    0.337859    0.714329    1.066787    11.00000    0.12720    0.08463 =
         0.07304   -0.02987    0.03227   -0.00535
N1    3    0.484539    0.386454    0.607183    11.00000    0.03883    0.05459 =
         0.06004    0.01972    0.02152    0.00938
AFIX  43
H1    2    0.535199    0.418860    0.577365    11.00000   -1.20000
AFIX   0
C2    1    0.388816    0.465823    0.589428    11.00000    0.04187    0.04732 =
         0.04067    0.00209    0.01129    0.00647
N3    3    0.317336    0.420486    0.644576    11.00000    0.03288    0.05719 =
         0.04146    0.00922    0.00842    0.01003
AFIX  43
H3    2    0.253910    0.455574    0.626724    11.00000   -1.20000
AFIX   0
C4    1    0.334963    0.316720    0.732903    11.00000    0.03176    0.04031 =
         0.04540    0.00591    0.01142    0.00052
AFIX  13
H4    2    0.274582    0.242207    0.729868    11.00000   -1.20000
AFIX   0
C5    1    0.432788    0.214554    0.729968    11.00000    0.03333    0.03901 =
         0.04337    0.00226    0.00854    0.00071
C6    1    0.501427    0.258276    0.670487    11.00000    0.03561    0.04359 =
         0.05100    0.00751    0.01134    0.00563
AFIX  43
H6    2    0.563477    0.198306    0.672529    11.00000   -1.20000
AFIX   0
C7    1    0.451210    0.073763    0.794866    11.00000    0.03516    0.03980 =
         0.04571    0.00134    0.00758   -0.00457
C8    1    0.536868   -0.045207    0.780124    11.00000    0.03559    0.03557 =
         0.05184    0.00433    0.01039   -0.00363
C9    1    0.540359   -0.117362    0.689439    11.00000    0.04431    0.05341 =
         0.05388   -0.00082    0.00677   -0.00033
AFIX  43
H9    2    0.491495   -0.086677    0.635222    11.00000   -1.20000
AFIX   0
C10   1    0.615610   -0.234451    0.678545    11.00000    0.05436    0.05679 =
         0.07126   -0.01355    0.01450   -0.00001
AFIX  43
H10   2    0.616373   -0.283585    0.617597    11.00000   -1.20000
AFIX   0
C11   1    0.688887   -0.277839    0.757556    11.00000    0.05239    0.05090 =
         0.09874   -0.00529    0.01094    0.01099
AFIX  43
H11   2    0.739774   -0.356181    0.750291    11.00000   -1.20000
AFIX   0
C12   1    0.687400   -0.206046    0.847339    11.00000    0.04710    0.05782 =
         0.08250    0.01040   -0.00631    0.01113
AFIX  43
H12   2    0.738179   -0.234755    0.900544    11.00000   -1.20000
AFIX   0
C13   1    0.611175   -0.091198    0.859842    11.00000    0.04990    0.04396 =
         0.05476    0.00483    0.00219   -0.00324
AFIX  43
H13   2    0.609788   -0.045013    0.921504    11.00000   -1.20000
AFIX   0
C14   1    0.338195    0.420758    0.824885    11.00000    0.03607    0.03532 =
         0.04183    0.00672    0.00894    0.00283
C15   1    0.416874    0.536412    0.850354    11.00000    0.04774    0.05488 =
         0.05217    0.00029    0.01601   -0.00600
AFIX  43
H15   2    0.470398    0.547402    0.812017    11.00000   -1.20000
AFIX   0
C16   1    0.416992    0.635591    0.931811    11.00000    0.06790    0.05226 =
         0.05891   -0.00476    0.00910   -0.01102
AFIX  43
H16   2    0.469849    0.713130    0.948509    11.00000   -1.20000
AFIX   0
C17   1    0.338373    0.617412    0.986868    11.00000    0.07897    0.04841 =
         0.04798   -0.00620    0.01589    0.00487
C18   1    0.258838    0.506663    0.964237    11.00000    0.06880    0.05689 =
         0.05665    0.00288    0.03465    0.00524
AFIX  43
H18   2    0.204939    0.498576    1.002364    11.00000   -1.20000
AFIX   0
C19   1    0.260045    0.406489    0.883261    11.00000    0.04676    0.04363 =
         0.05713    0.00296    0.01903   -0.00191
AFIX  43
H19   2    0.207328    0.328305    0.867958    11.00000   -1.20000
HKLF 4
END
;
data_global
_journal_date_recd_electronic     2012-12-27
_journal_date_accepted     2012-12-31
_journal_name_full     'Acta Crystallographica, Section E'
_journal_year     2013
_journal_volume     69
_journal_issue      2
_journal_page_first     o196
_journal_page_last     o196
_journal_paper_category     QO
_journal_paper_doi     10.1107/S1600536812052105
_journal_coeditor_code     GK2549
_publ_contact_author_name     'Rajnikant'
_publ_contact_author_address
;
Post-Graduate Department of Physics & Electronics,
University of Jammu,
Jammu Tawi 180 006,
India
;
_publ_contact_author_email     'rkvk.paper11@gmail.com'
_publ_contact_author_fax     '+911912432051'
_publ_contact_author_phone     '+919419194375'
_publ_section_title
;
5-Benzoyl-4-(4-fluorophenyl)-3,4-dihydropyrimidin-2(1<i>H</i>)-one
;
loop_
    _publ_author_name
    _publ_author_footnote
    _publ_author_address
    'Rajni Kant' .
;
X-ray Crystallography Laboratory,
Post-Graduate Department of Physics & Electronics,
University of Jammu, Jammu Tawi 180 006, India
;
    'Gupta, Vivek K.' .
;
X-ray Crystallography Laboratory,
Post-Graduate Department of Physics & Electronics,
University of Jammu, Jammu Tawi 180 006, India
;
    'Kapoor, Kamini' .
;
X-ray Crystallography Laboratory,
Post-Graduate Department of Physics & Electronics,
University of Jammu, Jammu Tawi 180 006, India
;
    'Patil, D. R.' .
;
Department of Chemistry, Shivaji University, Kolhapur 416 004(MS), India
;
    'Deshmukh, Madhukar B.' .
;
Department of Chemistry, Shivaji University, Kolhapur 416 004(MS), India
;
