# Supplementary material for: 5-Benzoyl-4-(4-fluoro­phen­yl)-3,4-dihydro­pyrimidin-2(1H)-one
Source: Acta Crystallogr Sect E Struct Rep Online. 2013 Jan 9;69(Pt 2):o196. doi: 10.1107/S1600536812052105 (PMC3569257; doi:10.1107/S1600536812052105)
Supplement: Supplementary file 2 [file e-69-0o196-Isup2.hkl]

#
# h,k,l, Fc-squared, Fo-squared, sigma(Fo-squared) and status flag
#
data_I
_shelx_title ' MBD15 in P2(1)/n'
_shelx_refln_list_code          4
_shelx_F_calc_maximum      138.22
_exptl_crystal_F_000       616.00
_reflns_d_resolution_high  0.8107
 
loop_
 _symmetry_equiv_pos_as_xyz
 'x, y, z'
 '-x+1/2, y+1/2, -z+1/2'
 '-x, -y, -z'
 'x-1/2, -y-1/2, z-1/2'
 
_cell_length_a    12.7911
_cell_length_b     8.1862
_cell_length_c    13.7325
_cell_angle_alpha  90.000
_cell_angle_beta   98.850
_cell_angle_gamma  90.000
 
_shelx_F_squared_multiplier     1.000
 
loop_
 _refln_index_h
 _refln_index_k
 _refln_index_l
 _refln_F_squared_calc
 _refln_F_squared_meas
 _refln_F_squared_sigma
 _refln_observed_status
   4   0   0     1996.00     1985.60     46.98 o
   6   0   0      241.91      228.43     10.84 o
   8   0   0        4.48        1.07      3.35 o
  10   0   0       14.60       14.21      4.59 o
  12   0   0       77.89       85.53     14.92 o
  14   0   0      221.80      240.36     36.45 o
   2   1   0     4576.76     4438.55     52.93 o
   3   1   0     6612.40     6564.15     66.34 o
   4   1   0        1.86       -0.19      0.98 o
   5   1   0      488.64      537.83     11.15 o
   6   1   0      840.69      866.42     16.85 o
   7   1   0      430.37      410.81     13.34 o
   8   1   0        4.10        4.74      2.15 o
   9   1   0        0.12        1.07      3.41 o
  10   1   0        0.86        1.30      3.41 o
  11   1   0      136.99      132.78      9.18 o
  12   1   0       78.89       91.36     12.61 o
  13   1   0      210.36      233.17     20.53 o
  14   1   0        8.52       22.14      8.90 o
  15   1   0        0.23        9.26      8.36 o
   0   2   0      862.38      945.61      8.68 o
   1   2   0      502.99      551.95      5.77 o
   2   2   0      316.42      311.51      4.73 o
   3   2   0     9770.50    10016.59    111.29 o
   4   2   0       64.55       61.31      2.30 o
   5   2   0      197.09      222.30      6.92 o
   6   2   0     1658.25     1609.36     20.74 o
   7   2   0      170.89      158.94      7.42 o
   8   2   0      317.38      332.52     11.51 o
   9   2   0        4.61        6.29      3.44 o
  10   2   0       37.00       39.40      5.19 o
  11   2   0       42.51       43.64      6.45 o
  12   2   0       36.64       31.79      6.21 o
  13   2   0       97.96      106.75     13.35 o
  14   2   0       91.74      108.34     15.26 o
  15   2   0       10.44        6.16      6.96 o
   1   3   0      290.42      304.86      4.79 o
   2   3   0      257.82      247.56      5.16 o
   3   3   0       72.52       66.21      2.43 o
   4   3   0      106.23       96.95      3.60 o
   5   3   0      246.09      247.54      6.52 o
   6   3   0      277.21      286.16      8.74 o
   7   3   0      208.19      210.33      8.21 o
   8   3   0      251.47      237.42      9.28 o
   9   3   0       28.76       21.11      3.11 o
  10   3   0      104.24       91.83      9.46 o
  11   3   0       20.34       30.56      5.60 o
  12   3   0       51.78       53.86      8.35 o
  13   3   0        2.49        1.59      4.43 o
  14   3   0       14.10       12.73      5.28 o
   0   4   0      142.88      154.85      5.17 o
   1   4   0        9.42        7.91      0.99 o
   2   4   0       99.34      105.45      4.07 o
   3   4   0     1398.34     1426.78     16.80 o
   4   4   0       21.74       18.68      2.12 o
   5   4   0       99.19      106.50      4.29 o
   6   4   0       43.73       54.75      4.34 o
   7   4   0       42.78       37.06      3.59 o
   8   4   0        7.43       11.02      3.72 o
   9   4   0       36.18       27.05      5.70 o
  10   4   0       66.08       55.90      6.82 o
  11   4   0       39.73       37.51      5.16 o
  12   4   0        1.66       -0.30      5.81 o
  13   4   0        4.98        6.37      7.79 o
  14   4   0        5.93        3.90      8.30 o
   1   5   0        8.69        9.85      1.39 o
   2   5   0      873.35      906.32     13.22 o
   3   5   0       14.68       15.28      1.88 o
   4   5   0       52.45       50.90      2.97 o
   5   5   0       57.01       63.56      5.28 o
   6   5   0        0.16        2.10      2.10 o
   7   5   0        1.15       -0.99      2.02 o
   8   5   0       34.44       31.67      5.23 o
   9   5   0        0.22       -2.54      3.36 o
  10   5   0        3.40       -1.98      3.55 o
  11   5   0       14.26       14.30      4.14 o
  12   5   0       31.61       31.30      6.28 o
  13   5   0        9.79       12.71      5.32 o
   0   6   0     1748.23     1831.75     42.62 o
   1   6   0       69.14       74.96      3.29 o
   2   6   0       60.69       62.52      3.26 o
   3   6   0       89.08       81.98      4.30 o
   4   6   0       12.70       15.03      3.93 o
   5   6   0      160.36      143.57      7.29 o
   6   6   0       74.21       82.63      6.64 o
   7   6   0        0.18        2.10      3.86 o
   8   6   0       16.41        9.99      4.31 o
   9   6   0        6.24        3.95      3.87 o
  10   6   0        4.58        1.59      3.72 o
  11   6   0        8.24        4.00      4.44 o
  12   6   0        2.40        6.96      4.86 o
   1   7   0       61.07       62.32      3.95 o
   2   7   0        5.94        5.37      2.02 o
   3   7   0      180.65      191.65      9.55 o
   4   7   0        4.01        5.01      2.97 o
   5   7   0      170.11      180.73     11.31 o
   6   7   0       19.28       19.89      4.15 o
   7   7   0      132.86      147.03     12.29 o
   8   7   0        9.45        7.17      4.24 o
   9   7   0        2.36        0.85      3.58 o
  10   7   0        7.99        5.53      4.29 o
  11   7   0        6.02        5.97      5.01 o
   0   8   0       26.23       18.22      5.18 o
   1   8   0        0.88       -2.70      3.61 o
   2   8   0       11.81        6.72      3.03 o
   3   8   0       82.25       77.95      8.20 o
   4   8   0      113.86      126.67     10.91 o
   5   8   0       13.24       14.46      4.78 o
   6   8   0        4.92        2.42      4.98 o
   7   8   0        7.36        4.59      5.40 o
   8   8   0       36.08       32.51      6.30 o
   9   8   0        0.05        0.41      5.45 o
   1   9   0        3.24        4.69      2.91 o
   2   9   0       55.78       65.30      8.45 o
   3   9   0       15.65       13.15      4.28 o
   4   9   0       18.52       22.84      4.98 o
   5   9   0       45.40       52.73      8.00 o
   6   9   0       14.51       27.44      5.76 o
   7   9   0        0.02       -8.00      8.11 o
   0  10   0        5.96        9.59      8.23 o
   1  10   0       35.73       46.55      7.92 o
   2  10   0       46.18       58.14     10.38 o
 -15   0   1        6.26       18.70     12.17 o
 -13   0   1      213.62      193.20     31.03 o
 -11   0   1      345.78      331.97     26.12 o
  -9   0   1      499.95      495.61     19.10 o
  -7   0   1     1261.90     1207.76     26.10 o
  -5   0   1        0.12        0.23      1.35 o
  -3   0   1      881.01      803.87     24.59 o
   3   0   1     6033.41     6320.15    104.93 o
   5   0   1      542.83      571.70     18.30 o
   7   0   1      215.95      234.86     11.93 o
   9   0   1       46.91       58.90      7.00 o
  11   0   1      476.04      504.58     34.05 o
  13   0   1        0.10        7.89     11.56 o
  15   0   1      104.73      114.27     26.86 o
 -15   1   1       12.70       25.78      8.65 o
 -14   1   1      115.98      140.83     17.39 o
 -13   1   1      327.51      383.08     26.78 o
 -12   1   1      320.06      347.29     23.24 o
 -11   1   1        0.95        4.92      3.74 o
 -10   1   1      249.69      226.43     11.26 o
  -9   1   1      101.06       96.20      5.64 o
  -8   1   1        0.35        2.64      2.13 o
  -7   1   1      831.65      767.63     13.72 o
  -6   1   1        0.17        0.25      1.68 o
  -5   1   1       26.15       24.74      1.65 o
  -4   1   1     1169.90     1160.67     17.07 o
  -3   1   1     1906.89     1870.72     22.42 o
  -2   1   1      368.20      340.83      4.92 o
   1   1   1        0.06        0.82      0.77 o
   2   1   1    11309.55    11951.84    120.43 o
   3   1   1       26.90       28.26      1.76 o
   4   1   1     2452.40     2715.74     60.20 o
   5   1   1      655.94      703.82     16.24 o
   6   1   1      417.04      459.94     13.11 o
   7   1   1       13.86        9.50      2.63 o
   8   1   1      627.84      610.24     19.93 o
   9   1   1       73.64       65.68      5.96 o
  10   1   1      282.18      280.77     15.26 o
  11   1   1       28.08       26.68      4.81 o
  12   1   1       25.72       36.27      6.82 o
  13   1   1      146.79      164.59     17.95 o
  14   1   1        0.41        7.23      7.18 o
  15   1   1        3.16       21.08      8.48 o
 -15   2   1       45.02       46.92     10.03 o
 -14   2   1       26.41       32.99      8.28 o
 -13   2   1      132.96      129.63     13.71 o
 -12   2   1      150.07      144.15     12.17 o
 -11   2   1       51.36       46.66      8.32 o
 -10   2   1      122.00      129.66      9.03 o
  -9   2   1        3.51        1.32      2.78 o
  -8   2   1       18.58       14.09      3.23 o
  -7   2   1      454.04      451.86     12.10 o
  -6   2   1     2022.73     2131.19     23.22 o
  -5   2   1     1158.90     1172.08     13.16 o
  -4   2   1      231.52      255.72      5.89 o
  -3   2   1     1823.13     1822.33     15.78 o
  -2   2   1     1204.34     1200.59      9.49 o
  -1   2   1     5594.11     5751.28     49.50 o
   0   2   1     4509.85     4655.06     32.83 o
   1   2   1     4391.20     4339.81     31.98 o
   2   2   1     5056.41     5086.64     42.84 o
   3   2   1      764.39      816.09     12.89 o
   4   2   1      142.22      139.32      4.22 o
   5   2   1       34.15       40.83      3.13 o
   6   2   1      881.85      985.63     21.28 o
   7   2   1       12.33       11.00      1.85 o
   8   2   1       40.06       35.95      3.94 o
   9   2   1      234.22      223.20     10.73 o
  10   2   1       20.41       18.81      4.73 o
  11   2   1       43.52       32.74      6.12 o
  12   2   1       52.38       45.31      7.29 o
  13   2   1        0.11        0.75      4.30 o
  14   2   1       91.44      121.92     14.92 o
  15   2   1        5.56       19.15      8.21 o
 -15   3   1        0.29        0.19      4.28 o
 -14   3   1        0.04        2.90      4.18 o
 -13   3   1        8.44       12.28      4.42 o
 -12   3   1        0.64       -1.09      3.26 o
 -11   3   1       22.97       20.33      4.57 o
 -10   3   1        0.99        0.90      3.10 o
  -9   3   1      116.60      126.82      7.77 o
  -8   3   1        9.84        6.15      2.52 o
  -7   3   1      393.29      393.82     10.83 o
  -6   3   1        6.14        6.61      1.77 o
  -5   3   1      619.76      621.54     11.70 o
  -4   3   1     1747.17     1935.21     18.90 o
  -3   3   1     3799.28     3909.21     32.60 o
  -2   3   1      160.35      154.60      4.34 o
  -1   3   1      769.78      880.05     10.38 o
   0   3   1      835.64      815.31      7.23 o
   1   3   1      276.86      281.05      5.27 o
   2   3   1       22.11       22.50      1.57 o
   3   3   1      676.11      730.56      9.49 o
   4   3   1      746.55      735.02     12.28 o
   5   3   1        1.77        0.19      1.60 o
   6   3   1       10.59       13.18      2.63 o
   7   3   1      405.39      355.67     14.38 o
   8   3   1       11.06        8.88      3.24 o
   9   3   1       92.69       97.73      9.01 o
  10   3   1        2.99        6.41      4.67 o
  11   3   1       27.32       27.56      5.99 o
  12   3   1       26.84       35.23      6.27 o
  13   3   1       88.85       84.35     11.86 o
  14   3   1        8.37       11.47      5.15 o
 -14   4   1        3.28        4.20      5.28 o
 -13   4   1       44.05       33.43      8.57 o
 -12   4   1       41.14       36.29      6.48 o
 -11   4   1       10.04        3.21      3.43 o
 -10   4   1       13.01       10.90      2.91 o
  -9   4   1       10.90        2.58      3.05 o
  -8   4   1      127.06      130.82      7.50 o
  -7   4   1      177.21      181.77      6.36 o
  -6   4   1       10.87        8.03      1.75 o
  -5   4   1      702.92      752.07     12.45 o
  -4   4   1     1094.91     1051.95     16.04 o
  -3   4   1      449.60      422.06      9.33 o
  -2   4   1        2.69        2.92      1.82 o
  -1   4   1      297.15      286.94      6.04 o
   0   4   1       51.41       51.02      2.50 o
   1   4   1      307.91      321.53      6.25 o
   2   4   1        1.40       -0.91      0.97 o
   3   4   1       22.03       12.32      1.32 o
   4   4   1       51.69       57.48      3.30 o
   5   4   1        4.64        3.56      1.43 o
   6   4   1        0.32        0.68      1.63 o
   7   4   1      129.44      127.97      5.57 o
   8   4   1       67.30       47.31      8.93 o
   9   4   1        0.81        1.00      3.17 o
  10   4   1        5.10        4.49      3.73 o
  11   4   1        3.59       -2.63      3.30 o
  12   4   1       41.48       40.91      6.91 o
  13   4   1        1.10        1.06      6.36 o
  14   4   1        1.72       -8.32      7.47 o
 -13   5   1        7.21       12.32      5.41 o
 -12   5   1       13.59       22.30      5.62 o
 -11   5   1        4.19        4.35      3.97 o
 -10   5   1       11.43        9.21      4.05 o
  -9   5   1       20.07        8.20      4.66 o
  -8   5   1       16.33       12.13      2.86 o
  -7   5   1        0.77        0.95      2.17 o
  -6   5   1       24.09       18.41      2.56 o
  -5   5   1        3.03        3.04      2.17 o
  -4   5   1        0.01        0.63      1.65 o
  -3   5   1       94.91       71.33      4.31 o
  -2   5   1       88.28       75.44      3.66 o
  -1   5   1        5.93        3.78      1.00 o
   0   5   1      233.91      226.24      4.86 o
   1   5   1      234.54      251.24      5.80 o
   2   5   1      285.42      295.16      7.33 o
   3   5   1      195.39      180.61      6.88 o
   4   5   1       13.81       11.47      2.20 o
   5   5   1        0.16        4.39      3.25 o
   6   5   1       15.83       15.18      3.40 o
   7   5   1        0.75        1.29      2.79 o
   8   5   1       42.72       35.25      5.19 o
   9   5   1       26.23       25.92      4.85 o
  10   5   1       13.63        6.17      4.70 o
  11   5   1        3.08        6.56      4.03 o
  12   5   1        2.52        3.30      6.54 o
  13   5   1       11.86        3.25      8.54 o
 -12   6   1        5.11        3.18      4.70 o
 -11   6   1       38.71       44.13      8.29 o
 -10   6   1        2.01        0.70      4.51 o
  -9   6   1        8.67        9.92      3.99 o
  -8   6   1        3.79        4.91      4.76 o
  -7   6   1       13.04       10.84      3.23 o
  -6   6   1      160.94      160.06     10.05 o
  -5   6   1        6.27        5.64      2.94 o
  -4   6   1       11.81        9.11      2.51 o
  -3   6   1       76.25       74.48      4.11 o
  -2   6   1       12.60        9.26      1.64 o
  -1   6   1        6.32        3.77      1.43 o
   0   6   1       35.83       33.15      2.15 o
   1   6   1       44.25       45.78      2.75 o
   2   6   1      256.00      256.91      6.81 o
   3   6   1        0.08        1.99      2.29 o
   4   6   1        9.95       15.63      3.32 o
   5   6   1       54.86       51.96      5.11 o
   6   6   1      110.12      101.49      7.03 o
   7   6   1       75.26       78.09      8.53 o
   8   6   1       60.67       61.53      7.93 o
   9   6   1       27.02       16.97      4.38 o
  10   6   1        0.25        1.47      4.22 o
  11   6   1        4.89       -0.57      4.71 o
  12   6   1        4.83       14.15      5.94 o
 -11   7   1        3.73        6.71      5.33 o
 -10   7   1        1.74        3.15      4.58 o
  -9   7   1        0.39        2.49      7.14 o
  -8   7   1        1.15        4.18      4.28 o
  -7   7   1       65.64       74.94      8.71 o
  -6   7   1        9.80        9.35      2.69 o
  -5   7   1       90.62       96.25      7.11 o
  -4   7   1       82.36       91.47      6.22 o
  -3   7   1      206.26      195.60      8.82 o
  -2   7   1        0.17        1.55      2.18 o
  -1   7   1        0.00        0.57      1.32 o
   0   7   1      146.48      163.90      7.87 o
   1   7   1        0.74        1.12      2.94 o
   2   7   1        0.04       -1.61      3.39 o
   3   7   1      104.82      102.00      7.56 o
   4   7   1      258.43      273.66     13.79 o
   5   7   1      164.72      202.74     13.15 o
   6   7   1       97.88       87.82      8.70 o
   7   7   1       90.27       88.04     10.28 o
   8   7   1        4.86        4.75      6.18 o
   9   7   1        0.03       -0.02      4.84 o
  10   7   1        6.07        7.04      4.35 o
  11   7   1        0.02        3.20      6.40 o
  -9   8   1        4.01        8.01      5.85 o
  -8   8   1      108.14      118.51     14.30 o
  -7   8   1        7.72        4.87      8.97 o
  -6   8   1       14.29       15.07      5.16 o
  -5   8   1        3.17        3.15      4.67 o
  -4   8   1       73.54       87.03      9.17 o
  -3   8   1      141.71      177.75     13.09 o
  -2   8   1       54.30       62.83      7.12 o
  -1   8   1       99.69      107.53      9.64 o
   0   8   1       44.23       50.51      6.60 o
   1   8   1       19.44        8.05      3.86 o
   2   8   1        1.36       -3.71      4.06 o
   3   8   1        3.40        3.64      4.14 o
   4   8   1       11.31       15.38      4.63 o
   5   8   1       36.45       24.80      5.14 o
   6   8   1        0.45       -5.28      8.17 o
   7   8   1        3.39       -4.71      4.99 o
   8   8   1        1.24       -1.99      4.42 o
   9   8   1        3.20        8.14      5.01 o
  -7   9   1        2.18        7.24      8.19 o
  -6   9   1       14.90       17.62      5.64 o
  -5   9   1        0.21       -1.10      4.50 o
  -4   9   1        0.17        4.77      4.09 o
  -3   9   1       53.72       63.94      9.17 o
  -2   9   1       28.78       36.15      6.87 o
  -1   9   1        1.72        1.08      4.24 o
   0   9   1       58.68       70.49      8.52 o
   1   9   1      155.16      167.93     13.24 o
   2   9   1        3.49        3.68      5.09 o
   3   9   1        3.27        0.13      4.94 o
   4   9   1       20.13       19.42      7.24 o
   5   9   1        7.00       -1.04      4.69 o
   6   9   1        0.00       -4.15      5.61 o
  -2  10   1       97.84      116.14     14.18 o
  -1  10   1        0.25        9.45      4.94 o
   0  10   1        7.96        7.90      4.84 o
   1  10   1        0.48        1.88      5.18 o
 -14   0   2      125.36      143.31     27.89 o
 -12   0   2      163.55      155.02     26.09 o
 -10   0   2        1.72        1.88      3.80 o
  -8   0   2      279.40      283.38     15.43 o
  -6   0   2      244.92      275.54     12.29 o
  -4   0   2     1701.65     1659.57     35.97 o
  -2   0   2     4028.35     3906.64     58.71 o
   2   0   2     2213.30     2446.64     40.20 o
   4   0   2     7916.91     9274.69    136.33 o
   6   0   2       22.76       18.54      3.65 o
   8   0   2     2096.52     2148.69     54.95 o
  10   0   2       14.24        9.88      5.82 o
  12   0   2      181.92      182.95     22.32 o
  14   0   2        2.84        5.30      7.98 o
 -15   1   2       11.49       16.41      7.13 o
 -14   1   2       25.75       39.35     10.84 o
 -13   1   2       81.22       84.22     14.72 o
 -12   1   2       64.51       65.82      9.11 o
 -11   1   2      923.66      922.42     27.83 o
 -10   1   2      716.77      731.68     17.47 o
  -9   1   2       23.85       26.75      3.75 o
  -8   1   2      465.05      475.61     12.75 o
  -7   1   2       96.06      109.31      5.45 o
  -6   1   2        5.04        2.53      1.79 o
  -5   1   2        0.47        2.72      1.32 o
  -4   1   2     2496.93     2385.83     19.05 o
  -3   1   2      193.29      183.02      3.83 o
  -2   1   2     7866.81     7817.65     47.39 o
  -1   1   2     7179.98     6888.69     47.53 o
   0   1   2      746.62      667.09      7.06 o
   1   1   2     4913.45     5228.95     85.04 o
   2   1   2    19104.61    21336.48    190.75 o
   3   1   2     1289.80     1385.99     23.12 o
   4   1   2       53.30       68.53      3.16 o
   5   1   2      854.49      937.75     21.16 o
   6   1   2      505.09      505.37     14.27 o
   7   1   2       85.43       85.00      4.97 o
   8   1   2       31.90       26.83      2.34 o
   9   1   2       11.44       12.03      2.11 o
  10   1   2       20.34       21.00      4.43 o
  11   1   2        0.01       -1.70      2.80 o
  12   1   2       32.25       31.61      6.02 o
  13   1   2       40.91       43.52      9.54 o
  14   1   2        0.15       -2.69      4.76 o
  15   1   2       26.37       33.56     10.93 o
 -15   2   2        6.46       10.09      4.97 o
 -14   2   2       69.73       69.08     11.81 o
 -13   2   2       66.35       67.59      9.14 o
 -12   2   2        1.22        3.52      4.20 o
 -11   2   2      315.11      310.14     15.37 o
 -10   2   2       35.70       29.35      5.26 o
  -9   2   2       23.60       18.51      2.39 o
  -8   2   2       77.45       59.47      5.05 o
  -7   2   2       14.55        9.55      3.06 o
  -6   2   2       92.87       95.80      4.63 o
  -5   2   2     3476.29     3641.04     28.33 o
  -4   2   2      224.27      261.71      5.79 o
  -3   2   2     2679.70     2662.53     19.17 o
  -2   2   2      131.73      115.85      2.73 o
  -1   2   2       29.33       23.07      1.52 o
   0   2   2     2316.12     2397.29     14.95 o
   1   2   2     8470.69     8740.67     81.51 o
   2   2   2     2233.03     2328.65     27.02 o
   3   2   2      434.35      454.95      8.74 o
   4   2   2       30.42       28.85      2.23 o
   5   2   2     1776.02     1986.13     41.69 o
   6   2   2      331.05      379.21     14.19 o
   7   2   2       40.69       44.23      7.45 o
   8   2   2       67.64       62.29      7.37 o
   9   2   2        9.50        2.54      4.06 o
  10   2   2      293.70      301.29     17.21 o
  11   2   2        0.04        4.74      4.00 o
  12   2   2       82.22       83.80     11.46 o
  13   2   2        2.77        2.29      5.13 o
  14   2   2        0.21        6.43      6.08 o
 -15   3   2        1.25       -0.70      4.84 o
 -14   3   2        2.38        1.61      4.29 o
 -13   3   2        5.25        8.17      4.12 o
 -12   3   2        0.88        3.15      3.36 o
 -11   3   2       37.15       33.17      6.46 o
 -10   3   2        6.29        4.32      2.96 o
  -9   3   2      151.48      145.75      9.68 o
  -8   3   2      234.93      195.33     15.53 o
  -7   3   2      483.96      464.48     12.81 o
  -6   3   2       27.87       21.87      3.21 o
  -5   3   2      214.06      196.14      6.44 o
  -4   3   2     1666.43     1645.32     16.67 o
  -3   3   2      110.64      116.12      3.49 o
  -2   3   2       72.63       72.63      2.77 o
  -1   3   2      300.57      330.14      5.35 o
   0   3   2       57.20       42.79      1.90 o
   1   3   2        4.55        5.36      1.05 o
   2   3   2      296.62      325.87      5.85 o
   3   3   2        2.00        2.05      1.69 o
   4   3   2       49.87       48.45      2.91 o
   5   3   2        2.28       -0.19      1.12 o
   6   3   2       11.03       11.04      2.47 o
   7   3   2       26.95       23.73      4.46 o
   8   3   2      148.27      156.89     12.53 o
   9   3   2       43.79       42.84      7.94 o
  10   3   2      282.28      277.54     17.04 o
  11   3   2        1.71        3.45      4.01 o
  12   3   2       24.25       23.07      5.98 o
  13   3   2        3.41       10.50      6.41 o
  14   3   2        7.34       11.60      5.99 o
 -14   4   2        6.74        8.15      6.05 o
 -13   4   2        0.33       -3.32      5.21 o
 -12   4   2       20.82       16.30      5.14 o
 -11   4   2      111.53       98.64      8.77 o
 -10   4   2        9.94       15.31      4.56 o
  -9   4   2        0.21        1.37      3.86 o
  -8   4   2        6.42        9.90      3.09 o
  -7   4   2       12.16       11.42      2.54 o
  -6   4   2      118.40      115.21      5.64 o
  -5   4   2       95.57       74.65      3.93 o
  -4   4   2      189.77      178.99      5.31 o
  -3   4   2        4.50        4.11      0.95 o
  -2   4   2      268.78      288.80      5.98 o
  -1   4   2      929.53      918.00     11.52 o
   0   4   2      315.20      346.17      6.99 o
   1   4   2      351.03      346.88      6.89 o
   2   4   2      179.49      198.46      4.98 o
   3   4   2      123.88      111.22      4.32 o
   4   4   2        1.82        1.83      1.70 o
   5   4   2       67.19       58.76      3.88 o
   6   4   2       29.93       24.79      4.32 o
   7   4   2      399.48      382.27     13.04 o
   8   4   2       51.87       46.75      6.11 o
   9   4   2       13.14       10.93      4.51 o
  10   4   2      154.97      158.83     12.29 o
  11   4   2       42.47       40.86      6.79 o
  12   4   2       63.95       55.26      8.26 o
  13   4   2       56.02       60.54      9.54 o
 -13   5   2        2.28        6.43      5.00 o
 -12   5   2        1.01        5.76      3.86 o
 -11   5   2       21.89       21.18      5.09 o
 -10   5   2        4.09        5.00      3.48 o
  -9   5   2        1.07        4.60      3.46 o
  -8   5   2       64.62       58.14      4.82 o
  -7   5   2      117.53      110.43      6.76 o
  -6   5   2        3.65        1.74      1.34 o
  -5   5   2       92.50       81.85      4.10 o
  -4   5   2      155.39      146.12      6.23 o
  -3   5   2        0.22       -0.18      1.49 o
  -2   5   2      146.88      139.30      5.32 o
  -1   5   2      267.51      281.16      6.42 o
   0   5   2        2.96        2.46      0.83 o
   1   5   2        4.35        4.76      1.48 o
   2   5   2      307.73      337.19      8.74 o
   3   5   2        3.45        3.12      2.60 o
   4   5   2      143.96      115.34      5.66 o
   5   5   2      220.85      223.45      7.92 o
   6   5   2       90.35       90.99      5.69 o
   7   5   2      391.95      405.81     13.92 o
   8   5   2        9.84        8.82      4.48 o
   9   5   2       28.33       19.55      6.11 o
  10   5   2       53.37       50.03      8.18 o
  11   5   2       11.76        4.77      7.82 o
  12   5   2        1.75       -1.83      5.15 o
  13   5   2        8.20        7.42      5.75 o
 -12   6   2       10.87        1.87      3.87 o
 -11   6   2        5.61        1.65      4.20 o
 -10   6   2        1.87        3.23      4.56 o
  -9   6   2       49.91       56.43      8.32 o
  -8   6   2       22.08       20.92      3.98 o
  -7   6   2       32.65       33.71      4.07 o
  -6   6   2       30.33       35.63      4.64 o
  -5   6   2       35.34       29.57      4.21 o
  -4   6   2       63.31       57.16      4.06 o
  -3   6   2       73.51       74.23      4.51 o
  -2   6   2       16.94       17.47      1.85 o
  -1   6   2        4.76        3.33      1.21 o
   0   6   2      149.04      161.53      6.76 o
   1   6   2        0.37        1.49      1.56 o
   2   6   2       17.16       17.74      2.37 o
   3   6   2      316.83      334.39     12.03 o
   4   6   2       93.84       88.59      6.70 o
   5   6   2      681.18      704.46     19.78 o
   6   6   2        6.67        8.30      3.11 o
   7   6   2        2.14        2.83      2.97 o
   8   6   2        0.06        1.55      3.34 o
   9   6   2      132.92      133.50     13.72 o
  10   6   2        2.32        5.50      4.24 o
  11   6   2        3.39        7.74      5.56 o
  12   6   2       18.97       27.07      6.74 o
 -11   7   2       36.89       39.37      9.42 o
 -10   7   2       52.69       50.05      8.18 o
  -9   7   2        4.49        6.48      5.63 o
  -8   7   2       58.24       58.83      7.72 o
  -7   7   2        0.15        0.40      2.93 o
  -6   7   2      103.74      101.77      7.63 o
  -5   7   2       28.02       25.90      3.59 o
  -4   7   2        1.49        1.01      2.37 o
  -3   7   2        0.12        1.47      2.22 o
  -2   7   2        1.55        2.56      1.92 o
  -1   7   2       10.53       14.85      3.44 o
   0   7   2        9.08       12.76      4.11 o
   1   7   2       77.35       89.32      5.81 o
   2   7   2      117.61      136.42      8.78 o
   3   7   2       53.50       60.55      7.89 o
   4   7   2       11.59        5.55      3.56 o
   5   7   2       82.07       87.41      8.11 o
   6   7   2       19.39       15.49      4.39 o
   7   7   2       19.23        7.78      4.98 o
   8   7   2        1.11        0.30      4.40 o
   9   7   2       10.57       12.61      5.00 o
  10   7   2       23.36       31.97      6.96 o
  -9   8   2        7.76       10.57      8.48 o
  -8   8   2       38.04       41.06      8.20 o
  -7   8   2        0.01       -0.12      5.21 o
  -6   8   2        6.59       10.49      4.68 o
  -5   8   2      228.70      283.60     15.77 o
  -4   8   2        7.17        9.33      4.32 o
  -3   8   2      139.47      154.31     11.50 o
  -2   8   2        0.68        2.96      3.90 o
  -1   8   2       70.96       88.50      8.72 o
   0   8   2       95.64      108.61     10.21 o
   1   8   2        4.47        2.32      7.61 o
   2   8   2       22.59       25.54      5.00 o
   3   8   2       72.03       71.93      6.70 o
   4   8   2        9.75        1.56      4.84 o
   5   8   2        9.99        1.61      5.72 o
   6   8   2        0.14       -7.04      5.05 o
   7   8   2       25.15       15.74      5.25 o
   8   8   2       28.04       32.00      7.66 o
   9   8   2        3.13        5.79      4.58 o
  -7   9   2       16.41       27.35      8.87 o
  -6   9   2        5.70       13.18      5.56 o
  -5   9   2        2.62        3.89      5.19 o
  -4   9   2        0.61        5.97      4.50 o
  -3   9   2       19.22       25.05      5.51 o
  -2   9   2       56.83       65.16      8.15 o
  -1   9   2       25.36       26.94      5.88 o
   0   9   2       38.92       28.65      6.01 o
   1   9   2        1.77       -1.19      4.67 o
   2   9   2        4.24        0.59      5.13 o
   3   9   2        5.13       -7.16      7.14 o
   4   9   2       15.57        7.92      6.49 o
   5   9   2        0.66       -5.19      4.38 o
   6   9   2        0.96       -5.15      5.60 o
  -1  10   2       34.35       33.31     10.44 o
   0  10   2        0.90        5.28      6.50 o
 -15   0   3        7.72        4.49      9.01 o
 -13   0   3      261.48      230.89     33.49 o
 -11   0   3      683.30      672.05     28.14 o
  -9   0   3        5.48        7.06      3.78 o
  -7   0   3       93.72       98.02      7.71 o
  -5   0   3     8135.05     8013.25     65.60 o
  -3   0   3     1306.58     1409.53     16.79 o
  -1   0   3     1480.13     1277.52     18.95 o
   1   0   3     1539.63     1627.45     21.73 o
   3   0   3      418.82      482.49      9.63 o
   5   0   3      185.76      197.81     10.81 o
   7   0   3      861.38      858.57     28.92 o
   9   0   3       63.85       63.76      8.88 o
  11   0   3      109.40       91.88     15.05 o
  13   0   3        9.33        1.80      7.62 o
 -15   1   3        1.46       -0.91      5.80 o
 -14   1   3       89.22      128.19     15.92 o
 -13   1   3       21.34       14.12      5.06 o
 -12   1   3        0.09        0.99      4.21 o
 -11   1   3       16.96       47.46      7.51 o
 -10   1   3      204.17      220.66      9.61 o
  -9   1   3       13.48        9.13      3.68 o
  -8   1   3      356.73      368.97     10.07 o
  -7   1   3      444.08      449.29      9.52 o
  -6   1   3        9.24        8.53      1.77 o
  -5   1   3      547.24      572.89      9.77 o
  -4   1   3      233.66      253.75      5.50 o
  -3   1   3      791.64      761.66      7.65 o
  -2   1   3      765.41      712.80      6.95 o
  -1   1   3      390.74      361.04      4.33 o
   0   1   3     1784.34     1680.92     15.56 o
   1   1   3      675.68      685.98      8.36 o
   2   1   3     1891.15     1982.67     22.58 o
   3   1   3       98.29      111.68      3.62 o
   4   1   3        0.02        0.59      1.34 o
   5   1   3      906.65     1137.81     21.87 o
   6   1   3       31.31       37.55      4.10 o
   7   1   3       10.31        7.61      1.92 o
   8   1   3       61.43       74.58      5.21 o
   9   1   3      107.82      105.31     10.99 o
  10   1   3       34.39       29.11      4.69 o
  11   1   3       11.64        6.40      3.73 o
  12   1   3        7.79        8.06      4.28 o
  13   1   3       67.90       61.58     11.39 o
  14   1   3       30.37       26.14      9.15 o
 -15   2   3        0.01        4.89      6.30 o
 -14   2   3       27.44       40.24      9.23 o
 -13   2   3        2.73        2.64      4.99 o
 -12   2   3      148.52      140.79     11.10 o
 -11   2   3       29.27       25.73      4.64 o
 -10   2   3        2.33        0.83      3.11 o
  -9   2   3       16.63       12.53      3.57 o
  -8   2   3      280.71      239.98      9.65 o
  -7   2   3      286.60      292.76      9.16 o
  -6   2   3      168.51      137.27      5.42 o
  -5   2   3     1133.37     1219.92     17.37 o
  -4   2   3      320.48      333.63      7.01 o
  -3   2   3      258.69      283.02      4.71 o
  -2   2   3     1621.95     1627.94     13.74 o
  -1   2   3      531.61      540.81      5.89 o
   0   2   3      628.74      601.68      7.10 o
   1   2   3    16922.33    17481.37    153.63 o
   2   2   3      331.04      354.59      6.75 o
   3   2   3      339.41      382.93      8.08 o
   4   2   3     1088.93     1192.30     22.84 o
   5   2   3      806.26      820.96     16.83 o
   6   2   3        0.21        0.89      3.11 o
   7   2   3       17.87        9.54      2.94 o
   8   2   3       34.24       20.42      4.33 o
   9   2   3      162.79      190.26     14.66 o
  10   2   3       31.77       31.06      7.18 o
  11   2   3       36.51       30.58      4.46 o
  12   2   3       71.40       84.55     11.66 o
  13   2   3       43.33       46.25      8.81 o
  14   2   3       28.03       34.84      8.46 o
 -15   3   3       14.22       15.66      6.64 o
 -14   3   3       17.84       15.37      4.99 o
 -13   3   3        4.26        3.50      4.50 o
 -12   3   3       66.45       60.14      7.78 o
 -11   3   3       27.30       23.70      3.52 o
 -10   3   3       13.55        6.52      3.12 o
  -9   3   3      115.25      124.17      8.65 o
  -8   3   3       94.48       77.43      5.42 o
  -7   3   3      419.71      407.35     12.26 o
  -6   3   3     1158.08     1121.87     18.15 o
  -5   3   3      174.45      182.13      6.16 o
  -4   3   3       50.72       50.15      3.00 o
  -3   3   3     2276.98     2209.24     21.17 o
  -2   3   3       91.65       79.13      2.60 o
  -1   3   3      412.52      468.20      6.87 o
   0   3   3        2.51        5.14      0.86 o
   1   3   3        0.69        0.19      1.14 o
   2   3   3        9.44        7.84      1.38 o
   3   3   3      135.59      136.05      4.98 o
   4   3   3      949.22     1014.40     15.53 o
   5   3   3       29.16       34.40      3.06 o
   6   3   3        7.62       12.55      3.80 o
   7   3   3      153.15      168.86     11.90 o
   8   3   3        0.34        4.44      4.53 o
   9   3   3        4.45       -1.41      3.76 o
  10   3   3       11.44       11.52      4.66 o
  11   3   3       20.87       20.42      5.62 o
  12   3   3        6.46        7.36      4.48 o
  13   3   3        1.20        0.34      3.88 o
  14   3   3       20.21       27.22      8.26 o
 -14   4   3        3.48        7.19      7.13 o
 -13   4   3        8.17        6.95      4.09 o
 -12   4   3       13.54        4.82      3.79 o
 -11   4   3        4.87       -3.04      3.49 o
 -10   4   3       36.56       25.21      3.74 o
  -9   4   3      120.81      117.16      8.85 o
  -8   4   3      232.59      236.66     12.03 o
  -7   4   3        0.00        1.71      1.29 o
  -6   4   3       75.13       72.24      3.88 o
  -5   4   3      175.04      171.00      6.36 o
  -4   4   3      424.00      413.14     10.91 o
  -3   4   3       29.12       26.20      2.28 o
  -2   4   3     1269.79     1300.18     15.92 o
  -1   4   3       90.93       92.55      3.86 o
   0   4   3       46.68       44.88      2.45 o
   1   4   3       18.33       20.07      2.36 o
   2   4   3      974.91      972.11     13.02 o
   3   4   3       12.49        8.95      1.75 o
   4   4   3      874.42      921.89     17.28 o
   5   4   3        0.35       -0.16      2.16 o
   6   4   3       53.72       53.32      4.38 o
   7   4   3      143.74      137.38      8.02 o
   8   4   3        0.52        2.72      3.83 o
   9   4   3      149.45      149.35     14.93 o
  10   4   3       30.17       29.55      4.90 o
  11   4   3       26.29       21.76      5.61 o
  12   4   3       51.85       41.27      6.81 o
  13   4   3       12.20        7.36      6.38 o
 -13   5   3        1.77       -1.72      4.08 o
 -12   5   3        0.47        0.47      4.59 o
 -11   5   3       32.03       31.38      6.38 o
 -10   5   3       87.32       69.94      7.27 o
  -9   5   3       37.16       24.80      5.36 o
  -8   5   3        3.64       -0.03      2.36 o
  -7   5   3       60.68       58.13      4.98 o
  -6   5   3       35.62       36.85      4.51 o
  -5   5   3       48.57       40.30      2.89 o
  -4   5   3      312.80      325.13      8.87 o
  -3   5   3      234.05      234.37      7.93 o
  -2   5   3      619.03      647.86     11.51 o
  -1   5   3       60.92       55.52      3.19 o
   0   5   3       17.91       16.86      2.55 o
   1   5   3      126.89      113.26      5.09 o
   2   5   3        1.06        0.92      1.69 o
   3   5   3      204.49      212.98      7.15 o
   4   5   3        2.81        3.91      1.83 o
   5   5   3      110.32      121.06      6.25 o
   6   5   3        0.17        1.83      2.55 o
   7   5   3       53.21       51.01      5.73 o
   8   5   3      104.72      102.03     11.80 o
   9   5   3        7.64       12.47      5.50 o
  10   5   3        1.61        8.86      5.88 o
  11   5   3        9.19       -4.97     10.24 o
  12   5   3        4.08       -6.56      5.22 o
 -12   6   3        3.01       -4.80      5.71 o
 -11   6   3       67.45       55.23      6.74 o
 -10   6   3        9.24        1.54      4.53 o
  -9   6   3        9.53       10.80      4.10 o
  -8   6   3      122.18      124.41     10.12 o
  -7   6   3       31.85       38.58      5.44 o
  -6   6   3       43.49       39.67      4.70 o
  -5   6   3       19.79       17.57      3.99 o
  -4   6   3      205.47      232.53      9.24 o
  -3   6   3        9.88       10.70      2.74 o
  -2   6   3      495.25      507.57      9.97 o
  -1   6   3       17.28       24.73      3.93 o
   0   6   3       74.67       79.02      5.03 o
   1   6   3       36.78       30.92      3.12 o
   2   6   3      140.75      137.50      6.26 o
   3   6   3      186.04      175.57      8.42 o
   4   6   3       53.17       47.18      4.92 o
   5   6   3      268.85      272.91     12.69 o
   6   6   3        0.00        3.52      2.75 o
   7   6   3        3.24        6.46      3.65 o
   8   6   3       26.00       35.49      6.29 o
   9   6   3        2.34        2.85      4.48 o
  10   6   3        2.43        4.93      3.80 o
  11   6   3       30.83       28.37      7.07 o
 -11   7   3       35.85       28.63      7.28 o
 -10   7   3        6.89        9.21      7.31 o
  -9   7   3       10.78       14.07      4.94 o
  -8   7   3       53.60       66.16      8.21 o
  -7   7   3        1.07        0.31      3.34 o
  -6   7   3       59.33       63.97      6.74 o
  -5   7   3       15.22       23.12      3.77 o
  -4   7   3       18.29       18.75      3.18 o
  -3   7   3       11.53       14.32      3.28 o
  -2   7   3       46.66       55.79      4.90 o
  -1   7   3        4.56        5.74      3.56 o
   0   7   3        0.12        1.85      3.97 o
   1   7   3       32.32       17.48      4.82 o
   2   7   3       23.23       22.19      3.72 o
   3   7   3        0.26       -3.19      3.87 o
   4   7   3       15.03        8.69      4.23 o
   5   7   3      235.58      243.87     14.54 o
   6   7   3        0.66       -0.76      3.45 o
   7   7   3        5.82        7.19      4.59 o
   8   7   3       29.40       26.71      7.35 o
   9   7   3        0.97       10.01      5.23 o
  10   7   3       25.22       31.76      8.42 o
  -9   8   3        4.29        0.30      4.52 o
  -8   8   3       11.71       10.55      4.43 o
  -7   8   3       51.91       60.70      8.94 o
  -6   8   3        0.84        2.02      5.55 o
  -5   8   3        3.81        9.80      3.68 o
  -4   8   3       41.29       52.03      6.80 o
  -3   8   3        1.25        2.00      3.41 o
  -2   8   3       19.91       22.38      4.48 o
  -1   8   3      420.14      479.19     20.30 o
   0   8   3      218.77      253.55     14.47 o
   1   8   3       88.81       98.98      7.88 o
   2   8   3       17.23       13.46      3.13 o
   3   8   3        1.82       -3.02      3.68 o
   4   8   3        1.17       -6.17      4.11 o
   5   8   3        2.01       -3.87      4.66 o
   6   8   3        0.63       -2.10      4.16 o
   7   8   3        0.35       -1.12      4.52 o
   8   8   3       38.16       34.31      8.27 o
  -6   9   3       72.79       98.11     13.42 o
  -5   9   3        5.75       13.25      6.14 o
  -4   9   3        0.02        0.11      4.50 o
  -3   9   3        4.76       14.29      6.44 o
  -2   9   3        0.25        2.07      6.06 o
  -1   9   3        6.85        5.74      4.29 o
   0   9   3        0.72       -9.10      6.06 o
   1   9   3       63.52       43.28      6.02 o
   2   9   3       55.58       38.07      8.30 o
   3   9   3        2.61       -4.50      5.25 o
   4   9   3        2.11       -4.49      5.81 o
   5   9   3        0.11       -0.57      4.82 o
   6   9   3        0.00       -3.35      4.35 o
 -14   0   4       51.17       42.71     14.25 o
 -12   0   4      132.10      116.49     16.71 o
 -10   0   4     2009.78     2018.70     41.71 o
  -8   0   4     1119.83     1136.67     24.65 o
  -6   0   4     1873.38     1914.83     29.45 o
  -4   0   4      260.34      233.51      7.86 o
  -2   0   4     5189.33     5016.08     47.32 o
   0   0   4     1806.47     1681.82     26.86 o
   2   0   4     1224.91     1307.19     19.44 o
   4   0   4      352.24      436.03     13.10 o
   6   0   4       77.34       73.42      6.84 o
   8   0   4       40.25       42.02      4.94 o
  10   0   4      145.79      140.97     19.99 o
  12   0   4       30.64       24.15      8.55 o
  14   0   4       16.06        6.83      7.11 o
 -15   1   4       18.68       28.73      7.90 o
 -14   1   4       27.24       21.70      5.10 o
 -13   1   4        5.00        3.15      4.81 o
 -12   1   4      263.15      265.91     15.17 o
 -11   1   4       49.40       44.42      5.52 o
 -10   1   4      280.58      285.07     11.21 o
  -9   1   4       67.05       54.02      4.10 o
  -8   1   4       73.37       63.91      5.83 o
  -7   1   4      225.28      225.57      7.69 o
  -6   1   4       48.10       42.57      3.42 o
  -5   1   4        0.39        1.15      1.46 o
  -4   1   4       57.11       63.67      2.83 o
  -3   1   4     3387.49     3451.84     30.94 o
  -2   1   4      149.93      150.32      3.33 o
  -1   1   4       80.17       63.00      2.02 o
   0   1   4      350.05      326.47      4.86 o
   1   1   4      125.92       95.74      3.00 o
   2   1   4     1271.06     1328.07     16.65 o
   3   1   4      415.03      433.71      8.44 o
   4   1   4      130.31      127.17      5.40 o
   5   1   4     2209.44     2411.42     51.29 o
   6   1   4     1102.28     1186.63     34.32 o
   7   1   4       43.75       46.12      4.13 o
   8   1   4        0.70       -0.32      2.33 o
   9   1   4      117.91      118.20     11.76 o
  10   1   4       22.39       15.14      4.62 o
  11   1   4       14.31        8.39      3.51 o
  12   1   4        2.29        4.14      5.43 o
  13   1   4        0.18       -2.14      5.99 o
  14   1   4        7.44        8.49      5.67 o
 -15   2   4        1.42        1.96      4.89 o
 -14   2   4        6.81        2.53      4.38 o
 -13   2   4       40.54       44.45      7.24 o
 -12   2   4       84.11       77.44      7.94 o
 -11   2   4       61.08       62.22      6.56 o
 -10   2   4       10.19       13.94      3.69 o
  -9   2   4      184.86      166.84      7.49 o
  -8   2   4      318.24      295.60      9.79 o
  -7   2   4      242.02      248.03      8.45 o
  -6   2   4      240.11      247.09      8.25 o
  -5   2   4      240.77      272.91      7.76 o
  -4   2   4       46.55       46.93      2.32 o
  -3   2   4      183.95      169.27      4.19 o
  -2   2   4      173.20      187.66      4.01 o
  -1   2   4      584.52      538.49      6.02 o
   0   2   4     1134.15     1134.02      9.94 o
   1   2   4      176.07      180.17      4.71 o
   2   2   4      239.15      248.01      6.33 o
   3   2   4       34.25       28.44      2.18 o
   4   2   4     1090.52     1125.16     18.69 o
   5   2   4       66.00       83.83      5.16 o
   6   2   4      101.97      112.91      7.36 o
   7   2   4      152.00      183.49     11.13 o
   8   2   4       15.70       13.08      4.47 o
   9   2   4      204.30      224.87     16.63 o
  10   2   4      148.07      170.64     15.34 o
  11   2   4       12.35        8.37      4.96 o
  12   2   4       57.61       60.21     10.38 o
  13   2   4       12.56       23.88      6.95 o
  14   2   4        1.06        9.53      6.37 o
 -14   3   4        0.11        1.90      4.69 o
 -13   3   4       10.46       10.29      4.60 o
 -12   3   4        1.92        4.96      3.71 o
 -11   3   4       33.82       28.35      4.04 o
 -10   3   4       50.13       37.64      4.58 o
  -9   3   4      147.36      143.19      8.76 o
  -8   3   4       35.46       29.40      3.68 o
  -7   3   4        1.65        0.91      2.63 o
  -6   3   4      932.94      902.43     17.99 o
  -5   3   4      180.93      165.04      6.05 o
  -4   3   4      831.18      825.06     12.77 o
  -3   3   4       14.04       16.30      1.39 o
  -2   3   4     1487.67     1518.89     13.04 o
  -1   3   4        3.18        2.84      1.06 o
   0   3   4     2103.86     2148.68     17.19 o
   1   3   4       78.41       97.77      3.36 o
   2   3   4     4063.04     4243.51     31.18 o
   3   3   4     1564.98     1544.14     20.13 o
   4   3   4       54.78       54.13      4.20 o
   5   3   4       38.81       41.87      4.16 o
   6   3   4       22.26       24.47      4.01 o
   7   3   4        1.11        1.39      2.09 o
   8   3   4      154.30      167.12     12.58 o
   9   3   4       51.76       52.05      7.85 o
  10   3   4       11.36        9.13      3.93 o
  11   3   4        8.57       10.37      4.62 o
  12   3   4       91.64      119.63     13.35 o
  13   3   4        9.69       15.94      6.45 o
 -14   4   4        2.23        1.27      6.84 o
 -13   4   4        1.59       -2.74      5.04 o
 -12   4   4       12.08        1.39      5.68 o
 -11   4   4        4.66        3.03      3.74 o
 -10   4   4        2.59        2.83      3.84 o
  -9   4   4      139.52      134.18      8.91 o
  -8   4   4      147.22      140.25      8.72 o
  -7   4   4       55.32       43.64      4.27 o
  -6   4   4      342.39      355.29     10.05 o
  -5   4   4      476.07      488.79     12.20 o
  -4   4   4      645.35      570.40     16.13 o
  -3   4   4       41.81       36.08      2.80 o
  -2   4   4      500.87      519.70     10.19 o
  -1   4   4     1190.63     1176.40     13.25 o
   0   4   4      198.52      226.84      7.01 o
   1   4   4      709.00      736.23     13.03 o
   2   4   4       99.76      106.34      5.14 o
   3   4   4      739.71      680.48     14.16 o
   4   4   4      234.50      211.46      7.98 o
   5   4   4       32.03       28.55      3.15 o
   6   4   4      302.69      302.63     12.10 o
   7   4   4     1049.79     1111.37     24.22 o
   8   4   4      140.10      147.50     11.17 o
   9   4   4       69.04       60.91      7.96 o
  10   4   4       10.40        3.47      5.32 o
  11   4   4        0.47        0.76      4.81 o
  12   4   4        0.85       -2.47      5.45 o
  13   4   4       26.10       23.88     10.17 o
 -13   5   4       13.15        6.47      4.71 o
 -12   5   4       44.51       40.96      5.50 o
 -11   5   4       17.56       17.13      5.04 o
 -10   5   4        8.96        3.46      4.35 o
  -9   5   4        2.70        0.15      5.02 o
  -8   5   4       89.73       76.30      5.74 o
  -7   5   4      150.72      151.30      8.35 o
  -6   5   4      148.39      132.54      7.34 o
  -5   5   4      302.74      302.45     10.43 o
  -4   5   4        3.95        1.50      1.26 o
  -3   5   4      130.86      134.37      5.31 o
  -2   5   4      616.47      635.95     11.38 o
  -1   5   4       22.55       16.85      2.34 o
   0   5   4      204.24      215.60      6.17 o
   1   5   4        3.07        0.87      1.57 o
   2   5   4       17.73       14.91      1.75 o
   3   5   4        9.61        6.44      2.01 o
   4   5   4      360.95      363.57     11.20 o
   5   5   4     1053.66     1101.39     21.16 o
   6   5   4      455.32      496.93     15.60 o
   7   5   4       95.77      121.56      9.31 o
   8   5   4        0.66        7.64      6.23 o
   9   5   4       66.45       52.89     11.05 o
  10   5   4        0.98        4.92      4.76 o
  11   5   4        8.41       -4.06      8.69 o
  12   5   4        0.91      -11.62     10.43 o
 -12   6   4       31.62       29.69      8.93 o
 -11   6   4       21.68       18.81      6.70 o
 -10   6   4        7.89        1.59      4.76 o
  -9   6   4       48.89       45.43      6.44 o
  -8   6   4      151.06      143.28     10.24 o
  -7   6   4        4.61        4.06      2.83 o
  -6   6   4        1.68       -1.25      2.68 o
  -5   6   4       18.70       13.28      2.80 o
  -4   6   4       36.50       32.58      3.10 o
  -3   6   4       25.90       21.75      3.90 o
  -2   6   4       29.88       29.16      3.51 o
  -1   6   4       10.86       10.01      3.38 o
   0   6   4      163.28      160.90      8.13 o
   1   6   4      236.47      254.26      9.18 o
   2   6   4      293.77      302.16      9.80 o
   3   6   4      134.58      135.89      8.40 o
   4   6   4       16.14       11.16      4.68 o
   5   6   4       75.06       78.28      7.80 o
   6   6   4       21.08       19.17      3.59 o
   7   6   4       43.31       45.50      7.41 o
   8   6   4        0.58        6.66      6.10 o
   9   6   4        6.35       18.13      7.10 o
  10   6   4        0.08        9.42     11.20 o
  11   6   4       27.33       16.76      9.80 o
 -11   7   4       44.45       38.89      7.96 o
 -10   7   4       31.93       28.46      6.48 o
  -9   7   4       35.35       31.57      6.16 o
  -8   7   4      205.96      219.09     14.28 o
  -7   7   4       13.00        9.80      3.12 o
  -6   7   4        3.02        0.00      3.42 o
  -5   7   4        1.53       -0.32      2.90 o
  -4   7   4        5.22        5.84      3.16 o
  -3   7   4       51.66       48.93      4.38 o
  -2   7   4       11.31       10.39      4.58 o
  -1   7   4       79.36       66.32      6.67 o
   0   7   4       32.88       23.52      3.38 o
   1   7   4       93.18      104.27      6.63 o
   2   7   4       99.17      101.39      6.91 o
   3   7   4        8.26        2.91      2.44 o
   4   7   4        0.67       -2.26      4.62 o
   5   7   4       52.41       62.69      7.66 o
   6   7   4       29.17       29.80      6.21 o
   7   7   4        8.16        5.23      5.81 o
   8   7   4        1.13        2.91      5.28 o
   9   7   4       34.22       55.58     10.15 o
  10   7   4       36.19       60.37      9.88 o
  -9   8   4        2.77       -2.82      4.86 o
  -8   8   4        8.80        8.01      4.42 o
  -7   8   4        0.13       -1.81      4.03 o
  -6   8   4       38.16       31.86      6.18 o
  -5   8   4       24.93       24.34      5.27 o
  -4   8   4       12.97        8.99      3.79 o
  -3   8   4        6.08        3.24      3.62 o
  -2   8   4       33.44       28.20      4.51 o
  -1   8   4       54.14       44.65      7.45 o
   0   8   4        0.37       -0.96      3.52 o
   1   8   4        3.85        5.85      3.25 o
   2   8   4      100.48       93.76      8.94 o
   3   8   4        1.31       -3.60      3.55 o
   4   8   4       10.84        7.01      3.66 o
   5   8   4       14.54        7.17      4.81 o
   6   8   4        0.31       -5.07      4.57 o
   7   8   4        0.88        1.10      5.00 o
   8   8   4        0.02       -4.70      5.58 o
  -6   9   4        9.19        5.45      5.78 o
  -5   9   4       12.35       11.02      5.54 o
  -4   9   4       38.71       42.78      8.74 o
  -3   9   4        9.16        1.94      7.23 o
  -2   9   4        3.67      -10.29      6.86 o
  -1   9   4        0.28       -2.26      7.12 o
   0   9   4       14.85       12.18      5.73 o
   1   9   4        2.61        6.26      7.11 o
   2   9   4       18.70        7.00      4.51 o
   3   9   4        9.43        3.03      3.98 o
   4   9   4       15.52       18.20      6.68 o
   5   9   4        0.01       -1.99      4.61 o
 -15   0   5       38.47       60.96     17.94 o
 -13   0   5      198.15      187.12     22.52 o
 -11   0   5        1.69       -0.92      5.68 o
  -9   0   5        1.29        0.90      2.70 o
  -7   0   5      228.59      224.26     11.15 o
  -5   0   5     1390.75     1465.55     30.33 o
  -3   0   5     1672.79     1761.74     31.07 o
  -1   0   5      105.05      128.63      5.78 o
   1   0   5        2.89        9.28      1.95 o
   3   0   5        1.24        2.35      1.91 o
   5   0   5      314.26      382.00     16.54 o
   7   0   5      294.98      345.09     19.53 o
   9   0   5      167.48      181.25     21.82 o
  11   0   5        0.05       -0.04      5.91 o
  13   0   5        1.62       -1.57      8.93 o
 -15   1   5       12.65       26.01      7.42 o
 -14   1   5        2.51        1.79      4.28 o
 -13   1   5        2.47        1.44      4.35 o
 -12   1   5       31.15       32.51      5.07 o
 -11   1   5      111.70      109.66      7.36 o
 -10   1   5      638.23      630.81     16.85 o
  -9   1   5      159.53      148.67      7.72 o
  -8   1   5        3.32        6.40      1.99 o
  -7   1   5      175.92      189.98      7.60 o
  -6   1   5      106.51       86.13      4.40 o
  -5   1   5       14.66       15.69      1.74 o
  -4   1   5      101.80       87.36      3.71 o
  -3   1   5      798.59      764.15     10.04 o
  -2   1   5        2.79        0.96      1.35 o
  -1   1   5       83.41       89.33      2.68 o
   0   1   5      463.78      414.87      5.92 o
   1   1   5        1.05        2.46      1.37 o
   2   1   5        2.78        2.91      1.48 o
   3   1   5      206.85      209.07      6.99 o
   4   1   5      400.33      438.21     10.78 o
   5   1   5      164.10      179.86      7.05 o
   6   1   5      410.33      432.14     13.12 o
   7   1   5       13.00       16.56      2.95 o
   8   1   5       50.59       48.38      7.01 o
   9   1   5       50.91       56.50      9.05 o
  10   1   5        0.57        1.54      4.15 o
  11   1   5        0.05       -2.33      5.50 o
  12   1   5       24.43       18.62      4.89 o
  13   1   5        0.56       -2.95      6.25 o
  14   1   5        2.01       -0.38      5.81 o
 -15   2   5       15.06       16.83      5.63 o
 -14   2   5        0.22       -0.06      3.79 o
 -13   2   5       31.78       19.91      4.36 o
 -12   2   5       82.56       64.10      6.56 o
 -11   2   5        5.74        3.99      3.34 o
 -10   2   5       44.59       41.02      4.17 o
  -9   2   5       55.37       54.12      4.08 o
  -8   2   5        7.07        8.63      2.64 o
  -7   2   5        0.23        0.78      2.51 o
  -6   2   5       39.48       28.73      2.54 o
  -5   2   5       14.70       14.73      2.13 o
  -4   2   5      135.71      133.04      4.48 o
  -3   2   5      759.67      751.38      9.72 o
  -2   2   5      247.76      260.29      5.29 o
  -1   2   5      873.79      830.20      9.56 o
   0   2   5     2356.80     2398.62     16.29 o
   1   2   5     2304.90     2453.05     21.37 o
   2   2   5     1335.51     1433.39     18.08 o
   3   2   5     1085.36     1090.06     14.19 o
   4   2   5       80.76      101.15      4.91 o
   5   2   5      147.87      168.98      7.66 o
   6   2   5      137.04      156.67      8.30 o
   7   2   5       64.71       75.54      7.70 o
   8   2   5        1.92        2.03      3.32 o
   9   2   5      128.31      146.96     14.20 o
  10   2   5        1.42       -2.39      4.75 o
  11   2   5        9.91        6.60      4.74 o
  12   2   5       31.68       41.42      8.69 o
  13   2   5       16.69       21.47      5.48 o
 -14   3   5       36.87       39.91      5.87 o
 -13   3   5       10.56       16.71      5.86 o
 -12   3   5       85.99       87.54      8.26 o
 -11   3   5       16.83       10.96      4.52 o
 -10   3   5      188.25      177.90     11.09 o
  -9   3   5       31.78       26.24      4.58 o
  -8   3   5        1.25        3.73      2.66 o
  -7   3   5       55.78       47.89      5.41 o
  -6   3   5       24.14       24.22      2.24 o
  -5   3   5        0.23        0.46      1.08 o
  -4   3   5      183.71      163.69      5.29 o
  -3   3   5      318.06      303.94      6.68 o
  -2   3   5       75.43       83.67      3.13 o
  -1   3   5      983.35     1059.75     11.67 o
   0   3   5        0.04        0.57      1.05 o
   1   3   5      298.37      301.84      7.59 o
   2   3   5      873.80      913.08     15.87 o
   3   3   5     3458.79     3495.88     31.85 o
   4   3   5       46.61       51.07      3.44 o
   5   3   5        0.92       -2.05      2.07 o
   6   3   5       81.13       70.53      4.37 o
   7   3   5       14.75       10.23      5.23 o
   8   3   5       40.46       41.23      6.48 o
   9   3   5      147.44      158.50     13.40 o
  10   3   5        0.44        0.61      4.58 o
  11   3   5        0.57        3.55      3.80 o
  12   3   5        1.87        5.08      4.06 o
  13   3   5        2.20        3.20      4.06 o
 -14   4   5        1.41       -6.14      6.92 o
 -13   4   5       27.54       23.35      5.57 o
 -12   4   5       72.24       70.40      7.97 o
 -11   4   5       83.90       75.57      7.66 o
 -10   4   5      111.65      106.89      8.46 o
  -9   4   5       60.05       66.97      6.18 o
  -8   4   5        2.47       -0.88      2.92 o
  -7   4   5      233.60      212.33     10.40 o
  -6   4   5        1.62       -1.31      2.92 o
  -5   4   5        4.10        4.67      2.13 o
  -4   4   5      195.34      211.73      6.33 o
  -3   4   5      385.46      380.82      7.70 o
  -2   4   5      162.48      163.51      6.05 o
  -1   4   5      167.53      178.05      6.48 o
   0   4   5       25.68       34.13      2.97 o
   1   4   5       28.70       20.09      3.54 o
   2   4   5      620.39      580.16      9.99 o
   3   4   5      389.74      374.60      9.58 o
   4   4   5       29.25       22.93      2.94 o
   5   4   5      220.12      215.54     10.11 o
   6   4   5     1157.58     1171.90     24.79 o
   7   4   5       92.37       93.12      7.40 o
   8   4   5       42.62       38.25      5.35 o
   9   4   5        2.70       -2.49      3.57 o
  10   4   5       54.03       52.67      7.05 o
  11   4   5        2.93       -0.50      5.18 o
  12   4   5        0.40        1.74      6.63 o
 -13   5   5       17.12       15.82      4.69 o
 -12   5   5        3.46        0.80      3.89 o
 -11   5   5        0.79       -0.96      3.46 o
 -10   5   5       14.91        4.42      3.39 o
  -9   5   5       67.51       63.90      6.46 o
  -8   5   5       33.80       24.47      3.61 o
  -7   5   5      400.54      408.00     16.67 o
  -6   5   5      606.01      635.65     16.16 o
  -5   5   5       81.37       68.15      4.52 o
  -4   5   5        2.18        3.02      1.27 o
  -3   5   5       10.54       15.55      2.84 o
  -2   5   5      102.43      112.52      5.23 o
  -1   5   5      166.81      170.67      6.85 o
   0   5   5       46.92       45.72      3.14 o
   1   5   5        4.82        3.75      3.00 o
   2   5   5        0.31        4.13      2.10 o
   3   5   5       46.18       48.27      4.31 o
   4   5   5       17.90       13.40      3.67 o
   5   5   5      234.82      242.47     10.34 o
   6   5   5      378.74      402.78     15.80 o
   7   5   5        2.44       10.86      4.48 o
   8   5   5        5.84        0.93      4.38 o
   9   5   5       27.83       30.43      7.89 o
  10   5   5       21.30       16.63      6.40 o
  11   5   5        0.71       -7.12     11.18 o
  12   5   5       16.75       14.62      8.95 o
 -12   6   5       14.02       20.75      4.89 o
 -11   6   5       42.74       44.62      8.21 o
 -10   6   5       17.00       11.89      4.24 o
  -9   6   5      144.20      144.96     11.26 o
  -8   6   5      127.13      116.63      9.61 o
  -7   6   5       76.87       86.87      7.86 o
  -6   6   5       74.41       65.87      6.33 o
  -5   6   5       82.06       80.32      6.63 o
  -4   6   5        1.43        1.06      2.16 o
  -3   6   5      128.37      131.80      7.60 o
  -2   6   5        4.32        0.53      3.50 o
  -1   6   5      140.30      142.42      7.76 o
   0   6   5      147.47      156.67      8.39 o
   1   6   5      150.13      138.05      7.48 o
   2   6   5      229.41      251.01      9.68 o
   3   6   5      142.73      135.22      7.19 o
   4   6   5      218.78      237.38     12.57 o
   5   6   5       23.77       26.13      4.54 o
   6   6   5      323.08      329.52     16.83 o
   7   6   5       65.22       81.51      9.74 o
   8   6   5        6.40       13.36      5.14 o
   9   6   5      137.38      168.08     16.01 o
  10   6   5        2.96        3.66      5.41 o
 -10   7   5      145.56      178.87     16.50 o
  -9   7   5       44.82       44.18      8.05 o
  -8   7   5        7.10        8.47      4.19 o
  -7   7   5       14.24       12.75      4.14 o
  -6   7   5       52.45       46.96      6.03 o
  -5   7   5       39.76       33.90      5.34 o
  -4   7   5        0.18        0.02      2.96 o
  -3   7   5       50.38       47.77      4.89 o
  -2   7   5      225.39      222.77     12.17 o
  -1   7   5       12.01        9.17      3.06 o
   0   7   5       38.87       29.78      3.12 o
   1   7   5       79.55       69.01      6.36 o
   2   7   5      133.18      148.35      9.29 o
   3   7   5        1.38        0.18      2.51 o
   4   7   5      169.65      180.25     11.33 o
   5   7   5       72.87       75.00      7.93 o
   6   7   5        5.50        4.65      4.43 o
   7   7   5        6.45        6.05      5.00 o
   8   7   5        4.24       10.03      7.03 o
   9   7   5        5.03        8.00      7.89 o
  -9   8   5        4.29        0.76      4.11 o
  -8   8   5        6.11        3.85      4.37 o
  -7   8   5        1.07       -1.18      4.31 o
  -6   8   5        2.45        1.88      3.65 o
  -5   8   5        6.40        5.32      3.96 o
  -4   8   5       14.32       14.74      4.37 o
  -3   8   5       16.84       12.64      3.63 o
  -2   8   5       21.59       13.84      7.01 o
  -1   8   5        1.06       -1.61      5.17 o
   0   8   5      383.21      400.64     21.16 o
   1   8   5       34.82       34.99      6.13 o
   2   8   5        0.09       -1.17      3.71 o
   3   8   5       77.61       82.17      9.49 o
   4   8   5       16.70       13.12      3.96 o
   5   8   5        5.96        5.15      5.24 o
   6   8   5        4.12        1.86      4.09 o
   7   8   5       11.79        8.38      4.97 o
  -6   9   5        2.52        2.82      5.58 o
  -5   9   5        9.34       10.69      6.82 o
  -4   9   5        0.39       -2.30      4.54 o
  -3   9   5        4.39        0.76      4.38 o
  -2   9   5        8.07        8.75      4.93 o
  -1   9   5        6.91        1.82      5.22 o
   0   9   5       63.98       75.06     11.52 o
   1   9   5        6.73        9.52      5.72 o
   2   9   5      108.30      159.10     16.04 o
   3   9   5        3.54        4.01      4.74 o
   4   9   5        1.40        1.38      4.94 o
 -14   0   6       14.48       24.48      9.94 o
 -12   0   6       42.56       40.45      7.90 o
 -10   0   6       93.78       98.11      8.46 o
  -8   0   6      344.75      369.42     15.66 o
  -6   0   6      909.51      951.44     29.00 o
  -4   0   6      327.90      360.13     10.86 o
  -2   0   6       52.83       55.30      4.14 o
   0   0   6      516.35      539.89     15.03 o
   2   0   6       46.41       39.72      4.49 o
   4   0   6      103.44      104.50      7.47 o
   6   0   6       23.69       22.47      4.07 o
   8   0   6        5.57        4.15      5.50 o
  10   0   6       12.55        7.46      6.45 o
  12   0   6       22.28       23.14      8.07 o
 -15   1   6       18.03       34.90      7.83 o
 -14   1   6        0.13        4.02      3.97 o
 -13   1   6      241.00      268.93     17.42 o
 -12   1   6      121.79      134.47     11.12 o
 -11   1   6        3.66        3.79      2.38 o
 -10   1   6        7.57       11.61      3.15 o
  -9   1   6      336.16      354.91     11.39 o
  -8   1   6       25.92       19.99      2.17 o
  -7   1   6       63.10       81.41      4.87 o
  -6   1   6      601.49      622.65     13.01 o
  -5   1   6      191.50      185.46      6.62 o
  -4   1   6       15.99       14.46      1.99 o
  -3   1   6      474.77      427.09      7.95 o
  -2   1   6       71.09       56.82      3.35 o
  -1   1   6       15.83        9.76      1.28 o
   0   1   6      147.23      127.41      4.89 o
   1   1   6      198.83      186.09      5.52 o
   2   1   6      146.79      133.85      5.11 o
   3   1   6       36.62       35.42      3.29 o
   4   1   6      105.23      110.34      6.64 o
   5   1   6       56.59       50.31      4.56 o
   6   1   6       19.71       16.66      3.12 o
   7   1   6        1.87        0.93      3.20 o
   8   1   6        0.01       -0.44      4.92 o
   9   1   6       59.95       56.42      8.68 o
  10   1   6        9.19       12.03      5.63 o
  11   1   6        2.48        2.25      5.04 o
  12   1   6        2.44        3.85      4.67 o
  13   1   6        0.93       -1.95      5.00 o
 -15   2   6        3.60        4.59      4.70 o
 -14   2   6        0.17        0.90      3.25 o
 -13   2   6        3.08        4.03      3.70 o
 -12   2   6        2.20       -0.16      3.00 o
 -11   2   6      300.27      305.85     14.34 o
 -10   2   6      297.10      301.63     14.04 o
  -9   2   6      289.42      289.01     12.05 o
  -8   2   6       79.75       63.45      5.17 o
  -7   2   6        5.44        1.40      2.94 o
  -6   2   6      203.61      210.53      7.31 o
  -5   2   6        2.52        2.50      2.07 o
  -4   2   6     1374.40     1388.28     15.81 o
  -3   2   6       39.15       42.10      2.35 o
  -2   2   6      383.41      404.74      7.33 o
  -1   2   6      444.79      401.26      7.23 o
   0   2   6     1037.65     1111.73     12.36 o
   1   2   6       41.65       45.43      3.11 o
   2   2   6      436.61      478.03     11.72 o
   3   2   6      101.72      108.67      5.25 o
   4   2   6       21.55       20.86      2.83 o
   5   2   6        3.12        4.59      4.42 o
   6   2   6       49.42       46.03      5.40 o
   7   2   6      112.25      120.69     10.30 o
   8   2   6      320.91      339.07     19.50 o
   9   2   6        3.31        3.12      4.26 o
  10   2   6        1.91        4.87      4.91 o
  11   2   6        1.78       -2.05      4.02 o
  12   2   6       48.21       52.22     10.07 o
  13   2   6        1.18        9.72      6.02 o
 -14   3   6        4.10        3.61      4.77 o
 -13   3   6       39.61       36.12      5.85 o
 -12   3   6        5.22        7.34      4.13 o
 -11   3   6        8.72        8.16      3.25 o
 -10   3   6      179.78      190.57     11.15 o
  -9   3   6        5.14        7.06      3.15 o
  -8   3   6       36.49       34.55      5.12 o
  -7   3   6        0.00        1.82      2.44 o
  -6   3   6       22.21       18.75      2.68 o
  -5   3   6      170.83      158.26      5.85 o
  -4   3   6       13.74       13.45      2.69 o
  -3   3   6      428.09      449.51      8.92 o
  -2   3   6      464.24      423.02      8.80 o
  -1   3   6     1480.07     1566.51     15.83 o
   0   3   6      337.43      313.19      8.07 o
   1   3   6        0.10       -0.53      1.57 o
   2   3   6      200.00      215.08      8.26 o
   3   3   6        3.59        8.61      2.60 o
   4   3   6        8.91        4.27      2.49 o
   5   3   6       92.31       72.18      4.57 o
   6   3   6      261.93      266.42     11.04 o
   7   3   6        0.02        4.65      3.09 o
   8   3   6       11.62       11.32      3.17 o
   9   3   6       91.12      108.93     11.49 o
  10   3   6       66.46       70.59      9.63 o
  11   3   6        0.09       -0.39      4.01 o
  12   3   6        9.16        9.52      5.16 o
 -14   4   6       16.53       30.73      7.81 o
 -13   4   6       50.19       66.83     10.18 o
 -12   4   6        4.41        7.99      5.01 o
 -11   4   6      159.51      166.34     11.33 o
 -10   4   6      168.14      173.89     11.20 o
  -9   4   6       20.26       17.27      3.05 o
  -8   4   6        3.65        3.03      2.77 o
  -7   4   6      181.30      176.76      8.80 o
  -6   4   6      231.81      234.26      9.18 o
  -5   4   6       49.38       48.39      3.44 o
  -4   4   6        9.12       12.77      2.92 o
  -3   4   6       58.61       56.05      3.22 o
  -2   4   6       49.92       50.36      3.56 o
  -1   4   6      303.14      308.09      9.36 o
   0   4   6        0.64        1.58      3.63 o
   1   4   6      143.11      135.16      4.87 o
   2   4   6      862.07      863.79     16.25 o
   3   4   6      917.57      889.28     17.47 o
   4   4   6      263.10      244.21      7.92 o
   5   4   6       29.08       20.28      3.59 o
   6   4   6       24.23       19.57      4.81 o
   7   4   6      625.83      635.00     19.49 o
   8   4   6      186.60      198.34     12.80 o
   9   4   6        0.00       -1.86      3.81 o
  10   4   6        5.50        2.16      5.31 o
  11   4   6       17.10       13.51      7.17 o
  12   4   6       36.80       32.12      9.58 o
 -13   5   6        1.45       -0.60      4.38 o
 -12   5   6        0.26        0.21      4.61 o
 -11   5   6       38.38       38.52      6.91 o
 -10   5   6        1.54        1.93      3.27 o
  -9   5   6      265.98      286.66     14.86 o
  -8   5   6      103.94      104.26      8.76 o
  -7   5   6      596.83      644.90     20.54 o
  -6   5   6       58.83       63.00      5.18 o
  -5   5   6      154.48      159.49      7.33 o
  -4   5   6        0.06       -1.04      2.14 o
  -3   5   6     1363.21     1390.42     19.45 o
  -2   5   6       52.77       49.40      3.86 o
  -1   5   6        1.56        1.95      2.22 o
   0   5   6       46.97       45.53      4.42 o
   1   5   6       12.41        7.78      4.31 o
   2   5   6       62.95       58.51      7.42 o
   3   5   6      580.64      558.59     12.76 o
   4   5   6      530.77      537.14     17.08 o
   5   5   6      487.75      493.76     17.57 o
   6   5   6        1.21        6.22      3.50 o
   7   5   6       28.69       40.47      6.00 o
   8   5   6       23.22       19.85      7.29 o
   9   5   6        1.87        2.75      7.13 o
  10   5   6        9.55       16.36      7.50 o
  11   5   6       22.42       20.38      8.46 o
 -12   6   6       46.53       36.66     10.59 o
 -11   6   6        3.59        6.80      3.74 o
 -10   6   6        4.82        6.14      3.77 o
  -9   6   6       86.68      106.07      9.63 o
  -8   6   6      112.29      105.75      9.36 o
  -7   6   6      271.97      281.01     14.89 o
  -6   6   6      201.18      211.57     12.84 o
  -5   6   6      245.72      267.03     12.86 o
  -4   6   6       81.11       92.11      7.86 o
  -3   6   6        4.75        2.85      2.71 o
  -2   6   6       28.94       25.23      4.49 o
  -1   6   6      291.86      325.60     13.58 o
   0   6   6      319.03      276.91     11.09 o
   1   6   6       45.04       46.26      4.08 o
   2   6   6        1.78        1.07      2.56 o
   3   6   6       20.44       14.55      5.29 o
   4   6   6      109.39      108.98      8.65 o
   5   6   6       18.41       17.24      4.34 o
   6   6   6       30.28       22.95      5.18 o
   7   6   6       14.52       15.89      5.19 o
   8   6   6        8.76       12.44      5.26 o
   9   6   6       21.58       24.88      6.96 o
  10   6   6       14.93       31.12      8.16 o
 -10   7   6        1.52        6.61      5.40 o
  -9   7   6       49.50       54.04      7.81 o
  -8   7   6        0.01       -1.11      3.85 o
  -7   7   6       16.08       12.76      4.06 o
  -6   7   6       57.30       44.66      6.61 o
  -5   7   6        2.06        2.12      3.17 o
  -4   7   6       42.64       38.87      4.57 o
  -3   7   6       51.48       50.37      6.26 o
  -2   7   6        1.38        1.68      3.30 o
  -1   7   6        5.40        6.82      2.85 o
   0   7   6      121.85      125.59      8.91 o
   1   7   6      156.41      160.47     10.45 o
   2   7   6      201.10      203.51     11.11 o
   3   7   6       14.47       13.44      4.36 o
   4   7   6        4.91        5.34      3.34 o
   5   7   6        1.79        4.47      4.50 o
   6   7   6        2.13        0.89      4.39 o
   7   7   6        7.86       10.47      5.10 o
   8   7   6        0.86       -1.27      5.65 o
  -8   8   6        5.08        5.20      5.02 o
  -7   8   6        9.10        8.96      4.34 o
  -6   8   6        1.47       -1.75      3.91 o
  -5   8   6       16.42       16.23      4.23 o
  -4   8   6       23.53       20.80      4.04 o
  -3   8   6       32.17       31.39      5.89 o
  -2   8   6       57.66       52.96      7.03 o
  -1   8   6       19.99       20.19      5.55 o
   0   8   6        1.12        3.70      2.93 o
   1   8   6        1.46        5.81      3.48 o
   2   8   6       14.59       10.60      7.09 o
   3   8   6        1.14        6.10      3.75 o
   4   8   6        0.36        1.84      4.12 o
   5   8   6        0.56       -6.82      4.55 o
   6   8   6       12.21        9.74      5.54 o
  -5   9   6        0.52        9.07      6.99 o
  -4   9   6        2.47       -4.30      5.94 o
  -3   9   6        0.00       -5.28      6.75 o
  -2   9   6        1.51       -1.70      6.96 o
  -1   9   6        6.44       12.71      5.04 o
   0   9   6       19.61       24.62      6.86 o
   1   9   6        3.51       22.86      8.02 o
   2   9   6       25.90       43.66      9.67 o
   3   9   6        2.15        9.37      6.03 o
 -15   0   7       31.07       57.02     12.13 o
 -13   0   7        0.25        5.13     11.43 o
 -11   0   7        0.14        6.98      4.07 o
  -9   0   7      122.47      131.93      8.66 o
  -7   0   7       89.44       88.63     12.43 o
  -5   0   7     2360.92     2613.67     34.11 o
  -3   0   7      398.14      468.56     18.43 o
  -1   0   7       68.36       58.19      6.85 o
   1   0   7        7.89        5.59      3.87 o
   3   0   7        0.73       -3.52      2.84 o
   5   0   7      102.79      106.45      9.04 o
   7   0   7       22.74       15.97      4.77 o
   9   0   7       61.35       56.60     13.56 o
  11   0   7       63.28       67.02     16.83 o
  13   0   7       16.62       23.12     10.12 o
 -15   1   7        5.09       12.80      5.52 o
 -14   1   7        0.05        1.30      4.14 o
 -13   1   7        0.00        4.44      3.08 o
 -12   1   7       38.52       34.26      5.35 o
 -11   1   7       80.62       88.75      7.02 o
 -10   1   7      337.38      327.12     12.14 o
  -9   1   7        0.03        2.63      2.40 o
  -8   1   7        3.47        3.67      1.86 o
  -7   1   7       26.96       21.27      4.04 o
  -6   1   7       34.09       23.45      2.62 o
  -5   1   7      450.75      420.07     10.83 o
  -4   1   7      140.42      119.35      5.12 o
  -3   1   7      143.60      142.21      6.27 o
  -2   1   7      932.13      946.30     13.39 o
  -1   1   7     2054.47     2024.31     31.26 o
   0   1   7       58.36       51.32      3.43 o
   1   1   7       66.97       73.83      3.98 o
   2   1   7       38.86       30.61      3.43 o
   3   1   7      296.61      325.25     10.33 o
   4   1   7      455.56      479.49     14.60 o
   5   1   7       36.38       32.29      4.41 o
   6   1   7        8.40        8.43      3.54 o
   7   1   7        2.33        1.27      3.40 o
   8   1   7       18.32       12.80      5.15 o
   9   1   7        3.90        1.47      4.32 o
  10   1   7       25.06       24.44      6.40 o
  11   1   7        3.76        2.02      4.25 o
  12   1   7        1.49        3.00      5.04 o
  13   1   7        6.91        4.82      6.02 o
 -14   2   7        0.13       -0.70      4.93 o
 -13   2   7        7.68        6.79      3.76 o
 -12   2   7       38.90       34.84      5.06 o
 -11   2   7        1.93        2.71      3.30 o
 -10   2   7       29.86       22.89      4.19 o
  -9   2   7      498.10      489.69     14.85 o
  -8   2   7      525.23      542.29     15.84 o
  -7   2   7       18.89       16.32      2.22 o
  -6   2   7        0.60        0.15      1.78 o
  -5   2   7      528.37      565.93     12.29 o
  -4   2   7      131.46      142.47      5.07 o
  -3   2   7        0.77        2.56      1.71 o
  -2   2   7       31.25       37.19      2.53 o
  -1   2   7      723.29      693.65     11.46 o
   0   2   7      467.22      433.88      8.32 o
   1   2   7      224.18      277.79      8.40 o
   2   2   7       55.54       49.94      4.38 o
   3   2   7      274.59      261.70      8.93 o
   4   2   7       42.34       36.04      3.25 o
   5   2   7      164.66      161.05      8.01 o
   6   2   7        1.15        1.94      3.12 o
   7   2   7        0.05        1.60      4.28 o
   8   2   7       18.96       19.58      5.17 o
   9   2   7       95.66       95.83     12.06 o
  10   2   7        7.87        7.75      4.37 o
  11   2   7       69.67       93.46     13.18 o
  12   2   7       34.18       51.38     10.52 o
 -14   3   7       47.81       47.22      8.28 o
 -13   3   7        3.65        2.98      3.45 o
 -12   3   7       24.75       17.19      4.49 o
 -11   3   7      140.70      159.51     10.37 o
 -10   3   7        5.25        8.91      3.27 o
  -9   3   7      362.06      371.64     14.72 o
  -8   3   7       42.98       37.84      4.76 o
  -7   3   7      625.93      649.65     15.97 o
  -6   3   7       35.04       29.79      2.82 o
  -5   3   7       60.75       51.74      4.55 o
  -4   3   7       39.75       48.11      3.22 o
  -3   3   7      174.43      162.83      5.74 o
  -2   3   7        9.74       10.51      1.98 o
  -1   3   7       49.05       48.29      2.66 o
   0   3   7      339.48      350.56      8.69 o
   1   3   7      643.17      632.31     13.70 o
   2   3   7      241.52      230.76      8.64 o
   3   3   7        1.18        4.87      2.25 o
   4   3   7       40.05       29.29      4.12 o
   5   3   7       85.83       68.90      5.10 o
   6   3   7       33.12       22.48      4.26 o
   7   3   7      803.25      844.94     24.88 o
   8   3   7       84.85       95.20      9.44 o
   9   3   7       49.68       52.21      8.61 o
  10   3   7        2.25        6.33      3.87 o
  11   3   7       21.10       22.36      5.33 o
  12   3   7        0.59       -2.39      5.09 o
 -13   4   7       20.90       18.01      6.31 o
 -12   4   7      155.11      191.18     12.22 o
 -11   4   7       36.78       33.19      5.00 o
 -10   4   7      129.38      151.92     10.11 o
  -9   4   7       66.98       71.82      6.63 o
  -8   4   7      200.85      201.22     10.96 o
  -7   4   7      104.48       91.39      6.83 o
  -6   4   7        0.74        3.53      3.46 o
  -5   4   7       50.87       46.42      3.34 o
  -4   4   7      180.00      179.59      7.62 o
  -3   4   7      136.85      140.89      5.78 o
  -2   4   7       46.03       46.19      4.29 o
  -1   4   7        0.38        0.91      2.36 o
   0   4   7      343.62      352.99      8.76 o
   1   4   7        6.73        4.65      1.89 o
   2   4   7      211.43      204.20      8.29 o
   3   4   7      145.67      148.28      7.31 o
   4   4   7       36.99       39.13      4.11 o
   5   4   7      489.66      485.22     13.86 o
   6   4   7      289.78      310.81     13.29 o
   7   4   7      176.87      180.72     10.63 o
   8   4   7        0.31       -0.21      3.70 o
   9   4   7       23.87       16.60      6.95 o
  10   4   7        1.59       -3.36      8.96 o
  11   4   7        7.98        0.10      9.35 o
 -12   5   7        3.56        9.50      5.23 o
 -11   5   7        0.93        0.16      3.13 o
 -10   5   7       98.41      104.94      9.50 o
  -9   5   7       78.83       83.03      7.82 o
  -8   5   7        9.10       12.92      3.31 o
  -7   5   7      377.05      378.12     16.03 o
  -6   5   7       48.72       51.50      5.26 o
  -5   5   7     1041.91     1114.60     21.84 o
  -4   5   7        0.36       -1.10      3.78 o
  -3   5   7       13.44       10.60      3.19 o
  -2   5   7        2.23        0.99      2.50 o
  -1   5   7        8.20        9.79      2.92 o
   0   5   7        2.66       -1.25      2.08 o
   1   5   7       63.67       62.37      5.26 o
   2   5   7       78.16       78.28      6.48 o
   3   5   7       15.11       10.92      3.85 o
   4   5   7       56.73       50.24      5.07 o
   5   5   7        6.94        7.90      2.99 o
   6   5   7       78.79       92.57      8.37 o
   7   5   7       36.45       47.29      7.78 o
   8   5   7       77.59       86.85     10.65 o
   9   5   7       19.61       18.91      6.56 o
  10   5   7       10.18        7.58      6.14 o
 -11   6   7        2.34        4.20      4.22 o
 -10   6   7       15.54       14.26      3.83 o
  -9   6   7        6.07       13.31      4.34 o
  -8   6   7      232.30      246.27     14.43 o
  -7   6   7       57.34       51.76      6.84 o
  -6   6   7       35.47       35.07      5.28 o
  -5   6   7      401.47      446.51     18.52 o
  -4   6   7       90.21       95.41      7.43 o
  -3   6   7       28.75       25.62      3.98 o
  -2   6   7       14.95       24.00      4.46 o
  -1   6   7       14.80       17.64      3.29 o
   0   6   7       29.21       23.70      6.43 o
   1   6   7       21.76       14.89      3.40 o
   2   6   7        1.38        0.00      3.44 o
   3   6   7       31.33       19.62      3.53 o
   4   6   7        6.39        2.65      2.77 o
   5   6   7        0.82       -3.38      3.64 o
   6   6   7        3.12        0.33      3.50 o
   7   6   7       33.72       30.38      5.77 o
   8   6   7       66.18       79.54     10.69 o
   9   6   7       26.40       37.90      8.23 o
 -10   7   7       55.52       63.06      9.53 o
  -9   7   7       12.68       11.98      4.00 o
  -8   7   7        0.79       -1.05      3.77 o
  -7   7   7        4.74        1.81      4.29 o
  -6   7   7       68.62       80.62      8.43 o
  -5   7   7       93.48       93.16      8.01 o
  -4   7   7       14.35       14.93      3.87 o
  -3   7   7       47.56       54.64      7.15 o
  -2   7   7      173.14      189.46     13.93 o
  -1   7   7       12.82       13.65      4.89 o
   0   7   7       57.30       71.33      6.77 o
   1   7   7       21.87       21.77      3.93 o
   2   7   7        4.84        0.88      2.73 o
   3   7   7        6.16        2.41      2.98 o
   4   7   7       55.89       51.52      5.56 o
   5   7   7       74.32       80.35      8.66 o
   6   7   7        0.41       -0.46      3.97 o
   7   7   7        0.36       -0.58      5.48 o
   8   7   7        0.16       -3.11      6.61 o
  -8   8   7        3.03        9.25      7.63 o
  -7   8   7        4.36        7.07      4.29 o
  -6   8   7       17.92       13.69      5.11 o
  -5   8   7       11.50        9.45      4.88 o
  -4   8   7       22.93       22.78      5.75 o
  -3   8   7       15.23       11.25      4.97 o
  -2   8   7       26.23       29.95      4.68 o
  -1   8   7        1.17        0.87      4.19 o
   0   8   7       51.82       57.53      8.03 o
   1   8   7        1.95        8.58      4.80 o
   2   8   7       19.11       21.39      6.60 o
   3   8   7       39.72       41.79      6.49 o
   4   8   7       12.49        8.55      3.40 o
   5   8   7        6.79        7.34      4.52 o
  -3   9   7        1.01       -2.84      4.33 o
  -2   9   7        0.05        4.72      6.34 o
  -1   9   7        0.48        5.92      5.77 o
   0   9   7       22.87       36.65      8.20 o
   1   9   7        5.35       21.35      8.25 o
 -14   0   8       97.32      118.03     19.05 o
 -12   0   8       47.54       58.30      7.93 o
 -10   0   8       53.00       55.88      7.32 o
  -8   0   8       10.25       15.76      5.57 o
  -6   0   8       21.76       26.57      8.08 o
  -4   0   8      214.63      215.82     13.40 o
  -2   0   8        0.18        0.41      2.99 o
   0   0   8       98.12       92.28      8.53 o
   2   0   8     1250.48     1245.07     25.47 o
   4   0   8      209.88      212.66     13.82 o
   6   0   8        2.27       -3.59      4.82 o
   8   0   8        1.89       -6.01      6.45 o
  10   0   8       24.74       27.03     10.84 o
  12   0   8       18.13       14.30     10.65 o
 -14   1   8       14.85       17.20      6.97 o
 -13   1   8       11.65       14.25      4.23 o
 -12   1   8       14.22       14.46      4.09 o
 -11   1   8      139.17      129.47      8.82 o
 -10   1   8       19.41       24.19      3.70 o
  -9   1   8       31.33       31.41      3.96 o
  -8   1   8       18.10       10.68      2.93 o
  -7   1   8        1.14        0.94      2.01 o
  -6   1   8      160.42      163.25      7.46 o
  -5   1   8      492.90      459.58     11.27 o
  -4   1   8        0.33       -0.02      3.41 o
  -3   1   8       15.86       14.29      5.37 o
  -2   1   8      132.10      122.41      4.84 o
  -1   1   8       78.36       77.24      5.66 o
   0   1   8       41.98       37.22      3.14 o
   1   1   8       15.05       13.24      1.92 o
   2   1   8      428.24      403.05      8.92 o
   3   1   8       20.29       14.43      3.63 o
   4   1   8      191.44      196.21      9.26 o
   5   1   8      120.95      120.25      8.24 o
   6   1   8        1.94       -0.65      3.31 o
   7   1   8        2.93       -0.07      3.60 o
   8   1   8        3.52        5.25      3.82 o
   9   1   8       24.33       15.55      5.15 o
  10   1   8       71.09       80.74     10.61 o
  11   1   8        2.50       -1.46      4.99 o
  12   1   8        2.25        1.99      4.53 o
 -14   2   8       18.41       16.60      6.46 o
 -13   2   8       17.03       16.33      5.22 o
 -12   2   8       52.67       54.41      5.85 o
 -11   2   8        3.74        6.07      3.37 o
 -10   2   8      166.63      144.64      9.11 o
  -9   2   8        0.50        1.09      2.83 o
  -8   2   8       21.56       12.38      3.07 o
  -7   2   8        1.85        1.28      2.71 o
  -6   2   8        0.03        2.25      2.24 o
  -5   2   8      470.61      497.35     11.97 o
  -4   2   8        7.70        7.68      2.56 o
  -3   2   8       51.50       37.66      2.74 o
  -2   2   8       17.30       21.30      2.42 o
  -1   2   8        2.77        2.12      1.30 o
   0   2   8      344.70      330.49      9.39 o
   1   2   8      257.47      259.78      8.20 o
   2   2   8        4.86        5.97      2.13 o
   3   2   8       14.29       13.80      2.66 o
   4   2   8      118.17      108.20      5.84 o
   5   2   8      141.05      152.53      8.79 o
   6   2   8        0.43        6.53      4.50 o
   7   2   8      210.48      231.43     13.99 o
   8   2   8      198.51      229.08     15.49 o
   9   2   8       18.99       27.39      6.59 o
  10   2   8       11.44       14.84      5.49 o
  11   2   8        2.04        8.66      5.64 o
  12   2   8       10.14       22.63      7.25 o
 -14   3   8        1.51        4.21      4.54 o
 -13   3   8        0.67        3.75      3.75 o
 -12   3   8      105.21      105.37      9.89 o
 -11   3   8       16.22       24.55      4.56 o
 -10   3   8        4.30        8.41      2.71 o
  -9   3   8       21.66       31.29      4.72 o
  -8   3   8     1224.93     1257.05     26.12 o
  -7   3   8      460.84      487.35     15.50 o
  -6   3   8      329.73      326.44     10.58 o
  -5   3   8       86.53       71.89      3.86 o
  -4   3   8      126.58      115.83      5.91 o
  -3   3   8        1.55        1.50      2.60 o
  -2   3   8      492.40      510.61     11.72 o
  -1   3   8       19.50       19.67      2.54 o
   0   3   8       14.19       11.75      2.79 o
   1   3   8       10.83        9.63      2.02 o
   2   3   8       13.42       11.81      3.99 o
   3   3   8        0.43        4.80      2.32 o
   4   3   8       30.64       29.57      3.96 o
   5   3   8      181.99      177.81      8.68 o
   6   3   8        2.91       -3.32      3.49 o
   7   3   8       86.04       81.30      7.32 o
   8   3   8        0.69        1.75      2.66 o
   9   3   8       10.95       12.93      5.02 o
  10   3   8       57.52       58.18      9.58 o
  11   3   8        7.01       12.72      4.96 o
 -13   4   8       18.42       22.44      5.85 o
 -12   4   8       12.20       19.82      4.36 o
 -11   4   8       42.00       43.33      5.28 o
 -10   4   8        0.58        0.54      2.40 o
  -9   4   8        3.38        2.62      2.55 o
  -8   4   8      684.80      723.29     21.14 o
  -7   4   8       12.32        9.69      2.56 o
  -6   4   8      126.94      125.03      7.14 o
  -5   4   8     1044.23     1062.02     20.69 o
  -4   4   8       94.77       84.43      5.46 o
  -3   4   8      157.98      169.66      7.83 o
  -2   4   8      454.77      450.44     12.20 o
  -1   4   8      294.05      304.68     11.06 o
   0   4   8       68.89       63.03      4.14 o
   1   4   8       83.47       80.68      5.82 o
   2   4   8       37.13       34.40      4.40 o
   3   4   8       44.19       54.19      4.66 o
   4   4   8      123.23      111.77      6.89 o
   5   4   8       22.96       17.78      3.32 o
   6   4   8       26.66       30.12      4.54 o
   7   4   8       67.75       77.22      7.72 o
   8   4   8        2.38       10.17      5.21 o
   9   4   8       16.18        9.89     10.84 o
  10   4   8       21.15        9.69      9.74 o
  11   4   8       35.53       26.94     14.61 o
 -12   5   8       92.09      134.73     13.53 o
 -11   5   8        3.95        2.33      3.74 o
 -10   5   8        2.94        0.85      4.31 o
  -9   5   8        0.51        4.07      3.77 o
  -8   5   8       24.02       28.58      5.40 o
  -7   5   8        5.10        5.37      4.34 o
  -6   5   8       51.82       49.64      6.72 o
  -5   5   8      218.86      221.99     11.11 o
  -4   5   8      100.77      109.59      7.18 o
  -3   5   8      265.32      269.75     13.29 o
  -2   5   8        0.03       -1.97      3.27 o
  -1   5   8       15.12       12.50      3.29 o
   0   5   8       26.16       24.40      3.30 o
   1   5   8      241.30      221.63     10.65 o
   2   5   8       10.25        5.89      2.56 o
   3   5   8       14.52        7.74      2.98 o
   4   5   8      134.73      138.34      8.97 o
   5   5   8        7.17        6.61      2.77 o
   6   5   8        1.05        3.72      2.72 o
   7   5   8        4.42       12.67      4.90 o
   8   5   8        6.03       15.73      5.37 o
   9   5   8       12.32       23.12      7.69 o
  10   5   8        3.34       21.20      7.24 o
 -11   6   8        0.18        8.59      5.20 o
 -10   6   8        7.17       18.85      5.73 o
  -9   6   8       10.03        7.86      4.49 o
  -8   6   8       12.93       14.55      4.39 o
  -7   6   8        0.60        0.55      3.75 o
  -6   6   8       55.60       46.04      5.25 o
  -5   6   8      219.82      258.41     14.21 o
  -4   6   8       14.08       12.15      3.90 o
  -3   6   8       10.09       12.93      3.02 o
  -2   6   8      167.60      174.81     12.03 o
  -1   6   8       96.91      112.81      8.54 o
   0   6   8        1.27       -2.63      2.64 o
   1   6   8       69.63       52.80      5.67 o
   2   6   8       26.88       15.52      3.19 o
   3   6   8      294.54      291.06     13.71 o
   4   6   8        0.17       -1.91      3.30 o
   5   6   8       19.47       14.79      3.68 o
   6   6   8       38.85       41.78      6.47 o
   7   6   8       39.38       40.35      6.96 o
   8   6   8        3.50       12.94      4.99 o
   9   6   8        0.60        8.55      5.76 o
  -9   7   8        1.11        0.34      4.30 o
  -8   7   8        4.10        0.48      3.28 o
  -7   7   8        0.40       -0.95      4.54 o
  -6   7   8       10.72        7.98      4.92 o
  -5   7   8       10.64        8.53      3.36 o
  -4   7   8        2.40        5.97      3.77 o
  -3   7   8        0.07        1.06      2.95 o
  -2   7   8        0.51        6.31      3.88 o
  -1   7   8       37.28       34.93      6.12 o
   0   7   8       58.94       44.50      5.10 o
   1   7   8        0.50       -1.98      3.22 o
   2   7   8       15.10        7.22      3.25 o
   3   7   8        3.66        1.85      2.80 o
   4   7   8       11.15       10.29      3.70 o
   5   7   8        8.96        7.84      5.74 o
   6   7   8        1.81       -1.42      4.88 o
   7   7   8       27.81       22.36      5.76 o
  -7   8   8        0.00        3.29      4.78 o
  -6   8   8       17.75       14.83      5.11 o
  -5   8   8        5.00        2.49      4.22 o
  -4   8   8        1.35       -1.09      3.81 o
  -3   8   8        4.66        6.25      5.39 o
  -2   8   8       10.59       12.36      5.30 o
  -1   8   8        0.00        2.56      7.26 o
   0   8   8       31.35       33.71      7.06 o
   1   8   8       28.34       21.27      6.31 o
   2   8   8        1.80       -0.48      4.13 o
   3   8   8        2.38       -4.31      3.93 o
   4   8   8        5.24        3.02      3.16 o
 -13   0   9       14.88       31.42     11.18 o
 -11   0   9      196.25      224.58     17.33 o
  -9   0   9      125.45      145.10     11.75 o
  -7   0   9       29.42       23.94      6.79 o
  -5   0   9        4.83        4.45      5.85 o
  -3   0   9      600.81      564.72     31.54 o
  -1   0   9      274.96      265.17     16.68 o
   1   0   9     1115.03     1109.28     25.50 o
   3   0   9      148.67      158.66      9.97 o
   5   0   9       53.95       57.62      8.39 o
   7   0   9        0.37       -1.77      3.75 o
   9   0   9        3.47        7.54      6.04 o
  11   0   9        1.57       -2.50      8.67 o
 -14   1   9        0.01        4.54      4.99 o
 -13   1   9        6.07        8.59      4.28 o
 -12   1   9       28.13       26.74      5.23 o
 -11   1   9       15.07       10.31      4.40 o
 -10   1   9        0.07       -0.76      2.82 o
  -9   1   9        6.90        6.22      2.70 o
  -8   1   9       15.73        6.37      3.77 o
  -7   1   9        0.03       -1.51      3.19 o
  -6   1   9        0.35        3.70      3.46 o
  -5   1   9       71.74       82.00      6.81 o
  -4   1   9      206.74      219.71      8.21 o
  -3   1   9      115.47      104.77      7.90 o
  -2   1   9       80.37       81.80      5.16 o
  -1   1   9       51.17       37.08      4.74 o
   0   1   9      490.23      493.51     13.59 o
   1   1   9        3.81        0.47      2.65 o
   2   1   9      545.60      529.40     10.90 o
   3   1   9       54.30       47.37      5.95 o
   4   1   9      132.29      133.95      7.03 o
   5   1   9        0.80        5.95      5.94 o
   6   1   9       13.71       16.85      7.90 o
   7   1   9      108.35      128.38     10.86 o
   8   1   9        2.69       10.60      8.34 o
   9   1   9        0.25       -2.66      3.82 o
  10   1   9       24.27       20.60      6.38 o
  11   1   9        5.33        4.13      4.33 o
 -14   2   9        6.88        5.75      6.45 o
 -13   2   9        3.12        7.91      5.08 o
 -12   2   9       34.16       27.43      6.20 o
 -11   2   9       24.71       14.62      5.42 o
 -10   2   9       23.93       22.61      5.02 o
  -9   2   9      418.57      421.97     17.49 o
  -8   2   9       74.65       87.23      6.86 o
  -7   2   9      166.13      171.44      9.28 o
  -6   2   9        0.88        4.53      3.62 o
  -5   2   9      128.45      120.83      6.40 o
  -4   2   9       94.86      109.55      5.70 o
  -3   2   9      137.65      143.72      5.71 o
  -2   2   9        2.62        4.25      2.22 o
  -1   2   9      114.37      111.83      5.08 o
   0   2   9      120.42      128.42      6.38 o
   1   2   9       44.95       41.54      2.93 o
   2   2   9      101.99      100.19      5.82 o
   3   2   9        3.63        5.05      3.22 o
   4   2   9       46.13       47.49      4.28 o
   5   2   9        5.72        5.22      3.46 o
   6   2   9        4.62        9.77      3.36 o
   7   2   9       46.87       33.91      5.28 o
   8   2   9      262.99      297.82     18.10 o
   9   2   9       38.63       50.18      8.92 o
  10   2   9        0.24        3.96      4.56 o
  11   2   9        9.44       22.16      6.42 o
 -13   3   9        2.72        5.41      4.14 o
 -12   3   9        6.62       12.54      5.31 o
 -11   3   9      148.97      163.79     11.37 o
 -10   3   9       10.84       11.10      3.68 o
  -9   3   9        0.31        2.26      2.56 o
  -8   3   9        1.35        0.98      3.26 o
  -7   3   9       19.67       21.46      3.24 o
  -6   3   9      323.18      329.95     12.07 o
  -5   3   9       35.24       31.89      3.73 o
  -4   3   9       33.15       28.56      3.45 o
  -3   3   9        0.60        0.14      2.57 o
  -2   3   9       45.59       47.23      3.76 o
  -1   3   9       63.23       64.33      4.37 o
   0   3   9       16.88        9.56      3.30 o
   1   3   9       47.13       51.48      4.83 o
   2   3   9       32.08       27.31      3.32 o
   3   3   9       20.54       18.67      3.31 o
   4   3   9      105.87      114.72      7.14 o
   5   3   9      778.49      781.74     21.68 o
   6   3   9        5.92        2.51      4.39 o
   7   3   9       10.37       14.91      4.25 o
   8   3   9        1.30        3.68      3.89 o
   9   3   9       21.37       15.32      4.75 o
  10   3   9        0.98        2.04      6.16 o
  11   3   9        6.14        8.88      6.31 o
 -12   4   9        0.66        5.56      3.69 o
 -11   4   9        3.10        0.70      2.81 o
 -10   4   9       23.11       21.46      4.61 o
  -9   4   9       53.39       58.86      6.08 o
  -8   4   9        1.03       -2.39      2.52 o
  -7   4   9        3.75        1.72      2.42 o
  -6   4   9      220.69      227.15     10.02 o
  -5   4   9      148.03      135.26      7.39 o
  -4   4   9      375.11      385.75     13.34 o
  -3   4   9      378.45      416.64     14.13 o
  -2   4   9       30.83       32.47      3.82 o
  -1   4   9       16.61       16.02      3.39 o
   0   4   9       27.79       22.58      3.38 o
   1   4   9        4.90        0.23      3.23 o
   2   4   9       37.43       37.81      4.45 o
   3   4   9       38.69       37.85      3.96 o
   4   4   9       25.60       27.06      3.05 o
   5   4   9        0.22        0.80      3.33 o
   6   4   9       12.38       15.86      3.91 o
   7   4   9      138.01      139.42     11.63 o
   8   4   9       62.97       50.35      6.82 o
   9   4   9       17.69       15.82      8.27 o
  10   4   9        0.72       10.85      6.72 o
 -12   5   9       22.23       34.18      6.23 o
 -11   5   9        0.61        3.35      4.37 o
 -10   5   9        4.64        0.85      4.42 o
  -9   5   9       12.82        9.30      4.35 o
  -8   5   9        0.58       -5.88      4.41 o
  -7   5   9       18.75       12.78      4.08 o
  -6   5   9       32.10       30.89      4.50 o
  -5   5   9        3.56        2.01      3.37 o
  -4   5   9        2.25        4.15      3.94 o
  -3   5   9        5.45        5.06      3.51 o
  -2   5   9       49.73       44.63      6.01 o
  -1   5   9      130.01      137.97      9.06 o
   0   5   9        0.44        1.30      2.66 o
   1   5   9        0.01       -3.66      3.05 o
   2   5   9      258.84      247.99     12.37 o
   3   5   9        5.54        3.50      3.26 o
   4   5   9       27.10       22.29      3.41 o
   5   5   9       10.26        9.27      3.42 o
   6   5   9        5.08        5.51      2.80 o
   7   5   9       13.46       14.42      4.77 o
   8   5   9       55.98       63.01      9.64 o
   9   5   9       11.76       23.62      6.98 o
 -10   6   9        4.74       12.00      5.85 o
  -9   6   9        1.18        4.47      3.56 o
  -8   6   9       18.07       16.36      8.64 o
  -7   6   9       24.19       25.48      5.61 o
  -6   6   9       64.43       74.94      8.06 o
  -5   6   9        3.23        6.75      3.92 o
  -4   6   9      149.50      158.06     12.89 o
  -3   6   9       16.37       18.01      4.04 o
  -2   6   9       19.33       18.43      4.30 o
  -1   6   9       25.00       23.39      4.88 o
   0   6   9       88.18       79.68      7.70 o
   1   6   9       19.80       11.31      3.35 o
   2   6   9        6.60       -1.43      2.76 o
   3   6   9        0.00        1.37      2.64 o
   4   6   9       22.30       20.87      4.31 o
   5   6   9        4.17       -0.33      3.56 o
   6   6   9       61.81       57.33      7.50 o
   7   6   9        0.11        4.50      3.86 o
   8   6   9       10.25       17.92      6.18 o
  -8   7   9        3.18        6.31      4.72 o
  -7   7   9        1.27        0.61      6.55 o
  -6   7   9       19.64       21.60      5.33 o
  -5   7   9        0.41       -3.34      3.93 o
  -4   7   9       61.86       57.46      9.12 o
  -3   7   9       18.36       25.41      5.12 o
  -2   7   9       19.98       36.61      6.71 o
  -1   7   9        0.98       -5.23      6.08 o
   0   7   9        0.25       -0.28      3.07 o
   1   7   9        4.13       -1.71      3.57 o
   2   7   9       21.39       17.74      4.38 o
   3   7   9        1.43       -0.98      2.70 o
   4   7   9        7.29        7.61      3.31 o
   5   7   9        0.95       -0.27      4.25 o
   6   7   9       21.19       17.99      6.99 o
  -5   8   9       25.67       32.60      6.42 o
  -4   8   9        0.23        5.75      4.29 o
  -3   8   9       46.13       59.48      9.49 o
  -2   8   9        1.25        1.90      7.15 o
  -1   8   9        0.02       -4.35      4.60 o
   0   8   9        9.10        6.79      6.86 o
   1   8   9        1.03        0.24      4.38 o
   2   8   9        0.04       -1.75      4.49 o
   3   8   9        9.78        6.86      3.55 o
 -14   0  10        4.93       10.77      8.28 o
 -12   0  10      163.67      144.48     17.04 o
 -10   0  10       90.05      142.51     14.40 o
  -8   0  10        6.02        5.42      4.52 o
  -6   0  10        0.30        0.31      5.49 o
  -4   0  10       20.10        9.28      3.53 o
  -2   0  10        0.87       -3.32      8.60 o
   0   0  10      197.03      209.95     13.25 o
   2   0  10      965.96      941.12     24.16 o
   4   0  10      305.72      295.89     14.84 o
   6   0  10       10.41       14.48      5.77 o
   8   0  10      162.24      172.74     24.93 o
  10   0  10       91.63       94.73     20.08 o
 -13   1  10        0.30        7.07      5.67 o
 -12   1  10        0.50        7.86      4.31 o
 -11   1  10        2.38        3.73      3.78 o
 -10   1  10        0.20        3.11      3.08 o
  -9   1  10      467.71      463.48     17.35 o
  -8   1  10       83.86       72.34      6.20 o
  -7   1  10       69.28       61.14      7.06 o
  -6   1  10      180.39      195.34     10.13 o
  -5   1  10       40.22       43.47     10.65 o
  -4   1  10        5.62        0.53      7.13 o
  -3   1  10      166.52      166.04      7.22 o
  -2   1  10       99.41       91.67      6.28 o
  -1   1  10        0.23        0.57      3.44 o
   0   1  10      210.23      204.97      9.07 o
   1   1  10        0.43       -0.94      2.47 o
   2   1  10        4.22        1.69      3.22 o
   3   1  10        3.02       11.34      3.30 o
   4   1  10      371.48      374.97     13.73 o
   5   1  10      261.80      264.08     12.08 o
   6   1  10       21.72       30.66      4.73 o
   7   1  10       74.94       92.10      9.67 o
   8   1  10       64.00       90.27     11.67 o
   9   1  10       39.74       48.46      9.91 o
  10   1  10       87.77      117.76     14.78 o
  11   1  10        0.90        1.79      5.59 o
 -13   2  10       64.70       54.63      8.30 o
 -12   2  10       23.03       16.53      5.79 o
 -11   2  10      194.78      205.87     14.36 o
 -10   2  10       32.24       20.86      4.94 o
  -9   2  10      107.20      100.12      8.87 o
  -8   2  10      294.42      326.42     15.63 o
  -7   2  10      101.89      124.69      8.80 o
  -6   2  10      158.39      158.79      8.15 o
  -5   2  10      284.07      316.19     12.45 o
  -4   2  10      107.96      121.62      8.48 o
  -3   2  10       44.04       38.67      4.51 o
  -2   2  10       14.93       17.12      4.78 o
  -1   2  10       15.39       11.09      3.42 o
   0   2  10       54.46       57.21      4.51 o
   1   2  10       11.78        9.44      2.98 o
   2   2  10        1.83        1.39      3.61 o
   3   2  10      214.22      221.10      8.85 o
   4   2  10        6.52        7.17      2.71 o
   5   2  10       79.97       81.58      6.69 o
   6   2  10       49.29       47.81      6.41 o
   7   2  10      279.34      275.99     15.45 o
   8   2  10       16.19       17.95      4.60 o
   9   2  10       19.95       23.73      6.33 o
  10   2  10        0.00        6.25      4.70 o
 -13   3  10        1.32        4.46      5.97 o
 -12   3  10        0.57        6.97      4.09 o
 -11   3  10        1.98        0.56      3.63 o
 -10   3  10       16.01       19.11      4.13 o
  -9   3  10        6.12        1.75      3.07 o
  -8   3  10        3.24        2.68      3.15 o
  -7   3  10        2.18        1.22      2.44 o
  -6   3  10      908.09     1002.50     21.10 o
  -5   3  10        5.73        0.93      2.79 o
  -4   3  10      841.34      888.78     22.65 o
  -3   3  10       74.09       69.08      6.26 o
  -2   3  10        9.65        8.60      2.42 o
  -1   3  10        0.62        3.87      2.87 o
   0   3  10       39.55       32.90      3.89 o
   1   3  10        0.02        4.22      4.10 o
   2   3  10       35.65       29.63      4.17 o
   3   3  10        0.47       -1.10      2.69 o
   4   3  10        0.01        2.10      2.65 o
   5   3  10       39.14       39.15      4.66 o
   6   3  10       14.01       16.72      4.72 o
   7   3  10        1.62        2.27      4.02 o
   8   3  10        8.58        6.28      4.59 o
   9   3  10        2.51        2.03      4.86 o
  10   3  10        0.26        1.30      5.24 o
 -12   4  10        3.92        2.48      4.49 o
 -11   4  10       55.73       54.62      7.47 o
 -10   4  10       14.23        9.31      4.21 o
  -9   4  10        2.11       -4.33      4.79 o
  -8   4  10        0.36       -2.94      3.56 o
  -7   4  10      417.55      453.01     17.83 o
  -6   4  10       22.96       23.70      4.35 o
  -5   4  10        8.81        7.29      3.15 o
  -4   4  10       87.73       90.84      7.09 o
  -3   4  10      127.16      132.04      8.41 o
  -2   4  10        5.43        4.00      2.67 o
  -1   4  10        0.10        1.42      3.64 o
   0   4  10      152.32      133.81      8.72 o
   1   4  10        3.16        1.50      2.26 o
   2   4  10       33.23       27.94      3.77 o
   3   4  10        4.42        0.98      2.45 o
   4   4  10       48.06       45.64      4.91 o
   5   4  10        2.26        1.30      3.13 o
   6   4  10        4.08        6.69      5.63 o
   7   4  10       53.62       46.72      7.21 o
   8   4  10        6.61        9.76      5.19 o
   9   4  10        2.36       21.08      6.39 o
 -11   5  10        0.46        3.48      5.77 o
 -10   5  10        9.82        1.96      6.92 o
  -9   5  10       13.20        8.54      5.13 o
  -8   5  10       28.82       18.68      5.37 o
  -7   5  10       35.93       37.92      6.83 o
  -6   5  10       17.56       18.87      4.43 o
  -5   5  10        7.59       12.88      5.67 o
  -4   5  10       11.06       13.09      3.96 o
  -3   5  10       79.78       81.68      9.20 o
  -2   5  10        0.21        0.18      2.63 o
  -1   5  10       39.21       27.70      4.63 o
   0   5  10        2.22        4.69      2.98 o
   1   5  10       14.77       15.58      3.37 o
   2   5  10        1.27        3.33      2.74 o
   3   5  10       27.34       24.32      3.87 o
   4   5  10        1.27       -1.08      2.69 o
   5   5  10        0.29       -1.84      3.50 o
   6   5  10        4.87        4.10      3.20 o
   7   5  10       11.09       14.08      4.57 o
   8   5  10       15.30       21.96      6.59 o
  -9   6  10       31.48       28.78      8.05 o
  -8   6  10        0.79       -3.53      4.68 o
  -7   6  10       46.45       40.35      6.78 o
  -6   6  10        1.81       -4.27      4.48 o
  -5   6  10        0.05       -2.09      3.64 o
  -4   6  10       31.64       33.64      6.51 o
  -3   6  10        0.13        0.93      3.19 o
  -2   6  10       26.49       20.05      4.66 o
  -1   6  10        0.15       -2.59      4.76 o
   0   6  10        0.03        0.66      3.62 o
   1   6  10       35.31       24.91      4.81 o
   2   6  10       40.81       48.67      6.50 o
   3   6  10       41.81       41.84      5.21 o
   4   6  10       10.96        9.47      3.99 o
   5   6  10        1.14        1.38      4.79 o
   6   6  10       17.15        8.28      4.04 o
   7   6  10        1.06        1.77      4.92 o
  -7   7  10       11.42        5.46      3.90 o
  -6   7  10        0.05       -1.64      4.76 o
  -5   7  10        0.81       -2.27      4.43 o
  -4   7  10       48.65       64.16      9.49 o
  -3   7  10       10.45       19.06      6.29 o
  -2   7  10        0.65        1.07      3.15 o
  -1   7  10       16.58       13.42      5.11 o
   0   7  10        0.00        0.53      4.09 o
   1   7  10        2.77        1.43      4.26 o
   2   7  10        0.11       -0.64      2.50 o
   3   7  10        3.91        0.15      2.50 o
   4   7  10       18.77       10.86      4.17 o
   5   7  10       51.20       47.95      8.10 o
  -3   8  10       15.10       24.96      5.98 o
  -2   8  10        5.19       -2.10      6.70 o
  -1   8  10        0.28       -1.19      4.16 o
   0   8  10        6.25        6.41      4.71 o
 -13   0  11       58.58       96.71     16.98 o
 -11   0  11       13.55       20.41      6.42 o
  -9   0  11       76.99       63.24     10.03 o
  -7   0  11        0.11       -6.31      5.10 o
  -5   0  11       93.30       96.63     10.85 o
  -3   0  11      475.40      505.54     24.66 o
  -1   0  11        3.86        1.96      7.43 o
   1   0  11      734.97      785.88     26.83 o
   3   0  11       24.08       14.05      4.24 o
   5   0  11      106.63      102.89     11.14 o
   7   0  11        0.02        6.17      7.78 o
   9   0  11      290.06      328.45     37.29 o
 -13   1  11        2.18       11.91      5.24 o
 -12   1  11        4.25       10.76      4.25 o
 -11   1  11      134.73      154.65     11.52 o
 -10   1  11      142.29      138.42     10.51 o
  -9   1  11       90.21      107.29      8.30 o
  -8   1  11       18.21       12.12      3.73 o
  -7   1  11      329.56      323.47     13.67 o
  -6   1  11       90.14       87.10      7.25 o
  -5   1  11        3.33        3.55      8.23 o
  -4   1  11      165.23      167.85      9.59 o
  -3   1  11      172.89      169.95     10.59 o
  -2   1  11        0.44        5.61      4.06 o
  -1   1  11       15.61       12.43      3.56 o
   0   1  11      178.00      168.50      8.41 o
   1   1  11        9.40        2.85      4.43 o
   2   1  11        0.51       -3.13      3.60 o
   3   1  11        0.87        1.08      3.12 o
   4   1  11        9.16       11.94      3.08 o
   5   1  11        5.99        6.36      3.41 o
   6   1  11       85.49       92.54      8.38 o
   7   1  11        2.47       -0.39      3.98 o
   8   1  11       33.81       51.13      9.24 o
   9   1  11        2.22        3.20      4.93 o
  10   1  11       50.49       63.55     12.64 o
 -13   2  11        5.94        4.64      4.13 o
 -12   2  11        0.25        1.26      4.03 o
 -11   2  11        1.62       -1.38      4.01 o
 -10   2  11       42.21       29.21      5.62 o
  -9   2  11       46.39       62.18      7.99 o
  -8   2  11        1.00        5.66      4.58 o
  -7   2  11        1.99        2.44      3.84 o
  -6   2  11      183.00      200.70     11.98 o
  -5   2  11      469.14      470.37     17.55 o
  -4   2  11      295.71      313.46     14.52 o
  -3   2  11       10.87        7.96      7.07 o
  -2   2  11        8.21        7.87      3.88 o
  -1   2  11      158.20      159.90      9.87 o
   0   2  11       29.45       22.69      3.70 o
   1   2  11       16.33        9.93      2.66 o
   2   2  11      258.76      263.17     12.09 o
   3   2  11        0.01       -1.09      2.80 o
   4   2  11       62.61       64.65      5.74 o
   5   2  11       26.92       34.52      4.97 o
   6   2  11       25.99       21.77      5.82 o
   7   2  11       85.82       65.05      7.90 o
   8   2  11       23.83       17.58      6.30 o
   9   2  11       18.23       11.20      5.82 o
 -12   3  11        5.72        8.52      4.99 o
 -11   3  11       24.58       31.60      6.79 o
 -10   3  11       23.54       19.06      4.46 o
  -9   3  11       62.33       56.32      7.26 o
  -8   3  11       48.01       48.50      6.90 o
  -7   3  11       52.70       43.10      5.94 o
  -6   3  11        7.79        8.55      2.79 o
  -5   3  11       81.66       97.18      8.40 o
  -4   3  11       66.73       68.24      6.06 o
  -3   3  11      688.65      742.79     20.84 o
  -2   3  11       49.88       37.68      5.83 o
  -1   3  11       57.49       62.24      5.25 o
   0   3  11       42.98       43.66      5.01 o
   1   3  11        1.71       -0.21      2.92 o
   2   3  11       42.55       38.90      4.50 o
   3   3  11        1.65        3.25      2.53 o
   4   3  11       24.00       19.91      3.28 o
   5   3  11       49.95       33.43      4.08 o
   6   3  11        0.13        2.24      3.55 o
   7   3  11        0.80        4.51      4.74 o
   8   3  11        1.01        2.35      4.65 o
   9   3  11        0.35        4.23      6.45 o
 -11   4  11       31.26       32.59      6.73 o
 -10   4  11       18.30       17.37      5.69 o
  -9   4  11       38.73       47.00      8.83 o
  -8   4  11        8.22       11.50      5.19 o
  -7   4  11        6.26        5.41      4.02 o
  -6   4  11       22.26       18.22      4.20 o
  -5   4  11        9.89        8.72      3.17 o
  -4   4  11        1.76        1.63      2.51 o
  -3   4  11       56.32       49.56      6.81 o
  -2   4  11      105.58       99.39      9.31 o
  -1   4  11       22.79       17.05      5.88 o
   0   4  11        0.88        0.66      3.27 o
   1   4  11       32.14       33.42      4.87 o
   2   4  11       41.40       38.50      4.63 o
   3   4  11      107.81      107.22      8.21 o
   4   4  11       70.81       67.21      6.94 o
   5   4  11        0.33       -1.67      3.04 o
   6   4  11        6.87        7.82      3.73 o
   7   4  11       23.07       18.49      5.88 o
   8   4  11        1.71        4.63      4.14 o
 -10   5  11       12.47       12.23      4.97 o
  -9   5  11       11.55        3.00      5.69 o
  -8   5  11        1.19       -0.84      4.20 o
  -7   5  11      145.33      194.88     17.13 o
  -6   5  11       18.56       23.05      7.14 o
  -5   5  11        0.54        2.65      4.47 o
  -4   5  11        8.13       12.23      4.72 o
  -3   5  11       38.38       46.53      8.81 o
  -2   5  11        0.23        1.40      4.70 o
  -1   5  11       23.23       19.26      4.47 o
   0   5  11      159.19      134.57     10.21 o
   1   5  11       13.91       12.24      3.90 o
   2   5  11        2.17        5.31      3.37 o
   3   5  11        9.88       10.89      3.15 o
   4   5  11        3.74        4.10      3.02 o
   5   5  11        0.14       -3.17      3.36 o
   6   5  11        0.55       -1.81      3.81 o
   7   5  11        1.81        3.44      4.02 o
  -8   6  11       24.36       32.75      6.36 o
  -7   6  11       11.41       12.90      6.00 o
  -6   6  11        5.88        6.90      5.17 o
  -5   6  11       21.49       18.24      5.93 o
  -4   6  11        1.31        1.87      5.14 o
  -3   6  11        4.72        5.36      3.60 o
  -2   6  11        7.92        5.28      3.67 o
  -1   6  11        1.83       -0.52      4.89 o
   0   6  11       39.23       32.73      6.84 o
   1   6  11       32.26       31.68      6.68 o
   2   6  11        8.07       12.89      4.06 o
   3   6  11       36.70       30.64      5.20 o
   4   6  11        8.83        8.93      3.70 o
   5   6  11        0.45       -1.12      4.85 o
  -6   7  11        1.21        7.42      6.59 o
  -5   7  11        0.02        2.85      4.56 o
  -4   7  11        5.32       12.92      6.57 o
  -3   7  11        0.11        0.89      4.90 o
  -2   7  11        8.24        9.41      5.14 o
  -1   7  11        3.99        4.80      5.99 o
   0   7  11       30.77       26.75      7.09 o
   1   7  11        0.10       -3.55      4.69 o
   2   7  11        4.92        6.24      4.42 o
   3   7  11        0.59       -0.07      3.76 o
 -12   0  12        0.09        0.74      5.07 o
 -10   0  12        0.77       -3.97      4.81 o
  -8   0  12      163.30      138.63     13.82 o
  -6   0  12      818.54      886.02     35.10 o
  -4   0  12      913.89      992.91     36.45 o
  -2   0  12      141.02      133.07     12.07 o
   0   0  12       12.91       20.63      7.26 o
   2   0  12      159.10      157.00     11.62 o
   4   0  12        7.73        0.98      3.59 o
   6   0  12        2.72        4.17      8.13 o
   8   0  12       66.00       71.93     16.77 o
 -12   1  12        3.97        7.05      4.78 o
 -11   1  12       35.00       33.57      5.24 o
 -10   1  12        4.82        1.64      3.44 o
  -9   1  12       90.07       88.68      7.35 o
  -8   1  12       45.74       28.40      5.11 o
  -7   1  12       14.66       10.99      4.63 o
  -6   1  12       15.37       10.50      3.79 o
  -5   1  12      227.07      220.01     12.19 o
  -4   1  12        0.23        3.04      3.78 o
  -3   1  12      397.52      406.78     17.29 o
  -2   1  12        0.05       -0.52      3.97 o
  -1   1  12      273.19      272.98     14.18 o
   0   1  12      195.53      189.93     11.60 o
   1   1  12       77.66       68.53      6.57 o
   2   1  12        0.14       -5.42      4.76 o
   3   1  12      116.28      112.94      8.84 o
   4   1  12       78.14       62.77      6.61 o
   5   1  12       15.05       10.79      3.50 o
   6   1  12       19.25       19.60      5.28 o
   7   1  12        3.44        6.47      5.03 o
   8   1  12       29.43       46.39      9.22 o
   9   1  12        0.27        3.85      5.13 o
 -12   2  12        4.35       15.63      6.54 o
 -11   2  12        6.22       12.57      5.44 o
 -10   2  12       21.87       22.17      5.75 o
  -9   2  12        0.62        7.97      6.93 o
  -8   2  12        0.38        2.92      5.29 o
  -7   2  12       17.68       17.55      4.84 o
  -6   2  12       75.89       70.28      7.86 o
  -5   2  12       18.21       20.31      4.86 o
  -4   2  12      153.11      151.71      9.86 o
  -3   2  12      409.96      443.51     18.00 o
  -2   2  12      310.89      318.72     14.61 o
  -1   2  12       16.93       10.44      3.66 o
   0   2  12      131.47      143.38      9.81 o
   1   2  12        6.11        1.87      2.95 o
   2   2  12       95.05       86.52      8.78 o
   3   2  12       13.67        9.74      3.01 o
   4   2  12       29.57       24.68      3.83 o
   5   2  12        5.76        7.69      3.12 o
   6   2  12       21.95       13.34      5.11 o
   7   2  12        0.57        2.49      3.90 o
   8   2  12        9.79        9.91      4.60 o
 -11   3  12        7.27        9.20      4.97 o
 -10   3  12       12.01       16.38      4.03 o
  -9   3  12        1.64        3.21      3.50 o
  -8   3  12        4.69        4.95      3.51 o
  -7   3  12       20.82       18.56      4.46 o
  -6   3  12       83.67      100.32      9.21 o
  -5   3  12       19.94       17.57      3.93 o
  -4   3  12        7.94        6.99      4.00 o
  -3   3  12       12.07        7.65      3.85 o
  -2   3  12        5.80        6.34      3.18 o
  -1   3  12        0.01        2.03      3.15 o
   0   3  12       93.69       89.63      8.71 o
   1   3  12       21.21       16.78      3.58 o
   2   3  12       30.54       26.99      5.25 o
   3   3  12        0.37        2.14      3.13 o
   4   3  12       24.27       21.82      3.82 o
   5   3  12       72.60       82.06      9.33 o
   6   3  12       14.54       11.90      4.97 o
   7   3  12        0.55        4.46      4.58 o
   8   3  12        0.02        3.43      5.93 o
 -10   4  12       65.67       71.10     11.96 o
  -9   4  12        0.21        1.48      4.85 o
  -8   4  12       11.98       19.18      6.17 o
  -7   4  12        4.55        4.40      5.93 o
  -6   4  12        4.98        1.25      4.55 o
  -5   4  12        2.43       -0.06      4.24 o
  -4   4  12        1.89        3.82      4.32 o
  -3   4  12      288.29      331.11     17.52 o
  -2   4  12        7.01        3.43      3.46 o
  -1   4  12        0.95        2.93      3.69 o
   0   4  12       31.58       33.81      5.72 o
   1   4  12       83.81       91.35      9.39 o
   2   4  12       24.45       23.83      4.58 o
   3   4  12        1.73        4.42      2.85 o
   4   4  12        4.43        1.87      3.71 o
   5   4  12        2.23        0.73      3.53 o
   6   4  12        1.19        1.27      3.85 o
   7   4  12        1.10        3.18      4.32 o
  -9   5  12       68.24      101.01     12.86 o
  -8   5  12        0.06        0.20      5.53 o
  -7   5  12        1.71        4.12      6.51 o
  -6   5  12       34.93       54.77     10.16 o
  -5   5  12        1.16        6.80      4.97 o
  -4   5  12       27.96       50.15      7.48 o
  -3   5  12       12.10       17.00      6.43 o
  -2   5  12        2.92        1.98      4.65 o
  -1   5  12        1.32       -2.98      5.04 o
   0   5  12       27.51       29.49      6.30 o
   1   5  12        0.00        5.14      3.57 o
   2   5  12        6.67        9.94      4.33 o
   3   5  12        4.84        6.95      3.69 o
   4   5  12       19.30       19.04      4.29 o
   5   5  12        0.43       -0.98      4.09 o
   6   5  12        1.82        1.92      4.84 o
  -7   6  12       11.11       17.00      8.50 o
  -6   6  12       29.59       43.30     10.27 o
  -5   6  12        2.82        9.41      5.61 o
  -4   6  12        7.52       11.66      5.33 o
  -3   6  12       11.56        7.82      4.34 o
  -2   6  12        7.44        9.57      3.91 o
  -1   6  12        1.37       -1.94      4.83 o
   0   6  12        7.36        5.64      4.96 o
   1   6  12       16.07       21.32      6.03 o
   2   6  12       35.98       46.93      9.24 o
   3   6  12        0.27        3.68      4.74 o
   4   6  12        1.57       -1.65      5.21 o
  -3   7  12       11.76       11.46      6.15 o
  -2   7  12        0.67       -1.61      5.59 o
  -1   7  12       11.95       13.39      5.89 o
   0   7  12        0.00        1.45      5.88 o
 -11   0  13        4.01        2.39      4.62 o
  -9   0  13      210.43      227.95     19.29 o
  -7   0  13       42.06       32.56      6.88 o
  -5   0  13      293.87      294.44     21.13 o
  -3   0  13       11.43       -4.29      5.43 o
  -1   0  13      153.65      154.93     16.88 o
   1   0  13        1.98       -0.56      4.27 o
   3   0  13        1.80       -9.25      6.32 o
   5   0  13       23.56       34.93     12.17 o
   7   0  13        2.04        6.78      6.60 o
 -11   1  13       37.41       41.34      7.71 o
 -10   1  13       53.00       44.56      5.87 o
  -9   1  13        1.17       -4.49      4.86 o
  -8   1  13        2.48       -2.22      5.21 o
  -7   1  13        6.60        3.05      4.47 o
  -6   1  13       25.23       24.70      4.83 o
  -5   1  13        0.12        5.52      3.44 o
  -4   1  13       18.83       12.82      4.24 o
  -3   1  13      146.62      149.74     10.85 o
  -2   1  13      313.92      356.07     16.79 o
  -1   1  13       65.09       63.65      6.65 o
   0   1  13       34.56       29.98      5.48 o
   1   1  13       32.95       32.27      5.32 o
   2   1  13        3.24       -4.89      3.62 o
   3   1  13       18.98       10.54      3.82 o
   4   1  13        2.64        1.87      2.90 o
   5   1  13        4.55        5.00      4.36 o
   6   1  13        5.47       12.66      6.07 o
   7   1  13        4.73       12.12      6.33 o
   8   1  13        8.05       10.44      6.45 o
 -11   2  13       29.85       38.33      7.19 o
 -10   2  13        1.65        7.79      7.61 o
  -9   2  13        4.13        5.61      4.88 o
  -8   2  13        0.44        1.74      5.05 o
  -7   2  13       19.36       20.72      5.38 o
  -6   2  13       24.83       23.83      5.43 o
  -5   2  13       43.22       48.55      6.51 o
  -4   2  13        8.63        5.82      3.84 o
  -3   2  13       76.36       78.16      7.93 o
  -2   2  13      388.30      430.86     18.77 o
  -1   2  13       53.53       53.12      6.25 o
   0   2  13        1.26       -1.09      3.43 o
   1   2  13        1.14        3.52      3.78 o
   2   2  13       23.99       12.59      5.27 o
   3   2  13        6.35        3.94      3.18 o
   4   2  13       21.31       16.93      4.13 o
   5   2  13        0.52        1.23      2.90 o
   6   2  13        1.40       -0.47      3.78 o
   7   2  13        1.86       10.78      5.59 o
 -10   3  13        0.39        4.73      7.26 o
  -9   3  13       17.19       19.56      6.58 o
  -8   3  13       99.44      125.54     11.43 o
  -7   3  13       14.87       15.16      4.38 o
  -6   3  13        0.09        2.63      3.48 o
  -5   3  13       36.63       30.43      5.48 o
  -4   3  13        1.17        2.59      4.07 o
  -3   3  13       44.14       39.45      7.34 o
  -2   3  13        2.09        1.63      3.52 o
  -1   3  13       25.94       17.55      4.22 o
   0   3  13       26.41       22.19      4.44 o
   1   3  13       31.30       24.04      6.77 o
   2   3  13        8.29       10.51      3.98 o
   3   3  13        0.02       -5.86      3.91 o
   4   3  13        0.01       -1.82      4.00 o
   5   3  13        0.30       -0.92      3.27 o
   6   3  13       25.19       23.00      5.78 o
  -9   4  13        3.98        7.13      6.12 o
  -8   4  13       63.48       98.71     13.59 o
  -7   4  13        1.55        1.53      5.92 o
  -6   4  13        4.67        4.23      4.82 o
  -5   4  13       11.91       14.55      6.03 o
  -4   4  13       10.25       10.16      6.13 o
  -3   4  13       18.80       21.00      4.83 o
  -2   4  13       15.57       14.48      5.39 o
  -1   4  13       29.93       30.35      5.81 o
   0   4  13        0.39        8.40      4.32 o
   1   4  13       13.84       15.99      4.21 o
   2   4  13       10.64       11.29      4.64 o
   3   4  13        7.01        8.10      3.56 o
   4   4  13       20.73       15.61      3.76 o
   5   4  13        3.20        4.46      4.29 o
  -8   5  13       90.42      118.29     15.26 o
  -7   5  13        3.27        4.74      6.21 o
  -6   5  13       24.04       47.94     11.19 o
  -5   5  13       23.89       35.71     10.02 o
  -4   5  13        0.03        5.28      5.90 o
  -3   5  13       20.48       44.57      9.37 o
  -2   5  13        0.09       -1.11      5.06 o
  -1   5  13        1.35        2.89      4.42 o
   0   5  13        0.01        2.74      5.68 o
   1   5  13        0.87       -0.07      3.70 o
   2   5  13        0.28        1.46      4.29 o
   3   5  13        2.89        6.43      3.87 o
   4   5  13        0.55        5.56      3.95 o
  -5   6  13       24.41       55.37     10.43 o
  -4   6  13       42.84       63.89     12.89 o
  -3   6  13        0.04       -0.31      4.76 o
  -2   6  13        0.35       -3.06      4.37 o
  -1   6  13        1.89       -2.90      5.09 o
   0   6  13        1.76        3.62      4.57 o
   1   6  13        0.00        5.85      4.97 o
 -10   0  14        0.14       -5.85      6.29 o
  -8   0  14      184.43      213.18     19.12 o
  -6   0  14       36.90       28.01      7.08 o
  -4   0  14      293.60      300.60     22.09 o
  -2   0  14       54.68       69.25     12.05 o
   0   0  14       22.02       27.34      8.45 o
   2   0  14      113.77       97.95     13.86 o
   4   0  14        3.33        2.94      4.25 o
   6   0  14        0.19        3.29      9.85 o
 -10   1  14        5.74       -4.01      4.48 o
  -9   1  14       52.60       50.56      6.41 o
  -8   1  14       43.16       40.40      6.28 o
  -7   1  14       22.64       19.70      4.85 o
  -6   1  14       11.76       13.29      4.12 o
  -5   1  14       38.87       40.06      5.78 o
  -4   1  14        8.15        9.29      5.33 o
  -3   1  14        0.05       -6.66      4.44 o
  -2   1  14        2.59       -0.45      3.68 o
  -1   1  14       67.09       75.14      8.36 o
   0   1  14      175.36      188.18     13.17 o
   1   1  14       10.48       10.70      4.13 o
   2   1  14        9.27        7.18      3.41 o
   3   1  14        7.09        0.69      3.81 o
   4   1  14        0.25       -3.12      3.62 o
   5   1  14       11.72        6.05      5.21 o
   6   1  14        1.83        5.15      5.83 o
 -10   2  14        0.21        5.29      6.18 o
  -9   2  14        1.01        7.30      4.80 o
  -8   2  14        3.54        6.96      4.00 o
  -7   2  14        5.89        8.60      3.50 o
  -6   2  14        9.51       14.85      4.19 o
  -5   2  14        0.04        1.89      3.07 o
  -4   2  14       12.41        9.19      3.27 o
  -3   2  14      140.60      139.22     11.00 o
  -2   2  14       47.10       46.20      6.38 o
  -1   2  14       83.06       85.22      8.18 o
   0   2  14       23.63       13.89      4.95 o
   1   2  14        5.10        2.66      3.97 o
   2   2  14       45.15       48.78      6.63 o
   3   2  14        0.00       -1.87      3.57 o
   4   2  14        0.03       -4.90      4.33 o
   5   2  14        4.13       -3.24      3.58 o
   6   2  14        5.68        8.16      6.12 o
  -9   3  14        0.01        4.01      6.31 o
  -8   3  14        9.48       11.62      5.94 o
  -7   3  14       10.62       11.08      4.20 o
  -6   3  14       58.64       81.10     10.20 o
  -5   3  14        3.15        2.27      3.83 o
  -4   3  14        5.29        3.61      4.74 o
  -3   3  14        0.58        2.22      5.06 o
  -2   3  14       35.47       31.44      5.31 o
  -1   3  14        8.62        5.07      4.18 o
   0   3  14        0.08        1.33      3.93 o
   1   3  14        1.24        2.67      4.62 o
   2   3  14       12.84       10.97      5.45 o
   3   3  14        5.31        4.51      3.64 o
   4   3  14        1.30        2.44      4.22 o
   5   3  14        1.94        3.08      4.09 o
  -8   4  14        0.51        5.03      5.03 o
  -7   4  14        6.05        8.30      5.82 o
  -6   4  14       19.06       25.91      6.94 o
  -5   4  14       46.42       52.79     10.38 o
  -4   4  14        1.84        2.47      9.29 o
  -3   4  14       19.75       12.33      7.00 o
  -2   4  14        0.90        1.86      5.35 o
  -1   4  14       11.02       11.02      4.21 o
   0   4  14        0.01        2.14      3.76 o
   1   4  14        2.12        8.22      3.76 o
   2   4  14       12.06       13.47      4.79 o
   3   4  14       20.27       21.81      5.24 o
   4   4  14        0.69        3.13      4.27 o
  -6   5  14        0.74        4.21      5.15 o
  -5   5  14        0.67       13.88      7.48 o
  -4   5  14       20.05       28.13     10.35 o
  -3   5  14        8.05       12.46      7.86 o
  -2   5  14       30.89       37.46      6.43 o
  -1   5  14        1.67        7.22      6.02 o
   0   5  14       12.30       11.47      4.67 o
   1   5  14       13.23       15.22      5.90 o
   2   5  14        0.00        0.97      4.27 o
  -9   0  15       10.22        8.86      6.97 o
  -7   0  15        2.65        3.83      6.68 o
  -5   0  15      132.86      136.07     15.00 o
  -3   0  15       78.41       81.39     13.36 o
  -1   0  15      320.56      401.46     29.58 o
   1   0  15       48.75       67.15     11.63 o
   3   0  15       40.00       26.76      8.55 o
   5   0  15        9.36       11.61      8.25 o
  -9   1  15        0.77        2.77      3.29 o
  -8   1  15        0.03        1.22      3.58 o
  -7   1  15        2.60        5.41      4.00 o
  -6   1  15        0.41        4.28      4.45 o
  -5   1  15       30.53       31.34      6.47 o
  -4   1  15        4.20       -2.54      5.69 o
  -3   1  15        2.80       -4.07      4.76 o
  -2   1  15       79.60       85.59      8.79 o
  -1   1  15        0.00        1.18      3.73 o
   0   1  15        2.45        4.17      4.10 o
   1   1  15        1.11        1.95      3.82 o
   2   1  15        8.02        6.25      4.40 o
   3   1  15        9.61        4.15      4.21 o
   4   1  15        0.28       -0.89      3.75 o
  -8   2  15       27.85       40.00      7.50 o
  -7   2  15       18.18       22.96      6.09 o
  -6   2  15        4.93        8.70      3.50 o
  -5   2  15       81.52      102.69     10.20 o
  -4   2  15        0.03       -1.61      3.75 o
  -3   2  15       18.37       15.54      3.54 o
  -2   2  15       36.10       29.50      5.23 o
  -1   2  15        1.30       -0.71      4.18 o
   0   2  15       27.71       27.03      6.22 o
   1   2  15       15.68       21.81      6.12 o
   2   2  15       55.54       65.19      9.01 o
   3   2  15        3.96       -0.69      4.12 o
   4   2  15        2.65        0.81      4.75 o
  -7   3  15        0.13        2.05      6.03 o
  -6   3  15        2.70        9.53      4.49 o
  -5   3  15        0.06        8.02      4.02 o
  -4   3  15        4.63       12.74      5.29 o
  -3   3  15        3.75        1.37      4.59 o
  -2   3  15       21.21       16.50      5.02 o
  -1   3  15        1.52       -0.09      5.37 o
   0   3  15       27.66       27.37      5.83 o
   1   3  15       16.05       18.54      5.20 o
   2   3  15        1.15       -2.63      4.15 o
   3   3  15        3.01       -6.01      5.08 o
  -5   4  15        0.03        4.25      7.21 o
  -4   4  15        2.06        5.33      6.27 o
  -3   4  15        8.01       11.51      7.20 o
  -2   4  15       29.46       41.45      7.76 o
  -1   4  15        9.88       11.19      4.40 o
   0   4  15        7.09        5.56      4.45 o
   1   4  15        2.09        0.50      3.76 o
  -6   0  16       60.81       59.22     12.80 o
  -4   0  16       63.69       80.00     13.99 o
  -2   0  16        0.89        7.48      6.24 o
   0   0  16       13.39       22.44      8.78 o
   2   0  16        2.55        1.57      6.17 o
  -7   1  16        1.31        5.82      6.50 o
  -6   1  16       11.58       16.57      6.17 o
  -5   1  16        7.25        8.38      5.27 o
  -4   1  16        7.69       -3.40      5.37 o
  -3   1  16        4.56        6.71      3.97 o
  -2   1  16       42.72       44.68      6.87 o
  -1   1  16       39.10       53.27      8.41 o
   0   1  16        5.42        7.66      4.74 o
   1   1  16        5.73        8.61      5.15 o
   2   1  16        9.42       14.73      5.40 o
  -6   2  16        5.34        9.25      5.27 o
  -5   2  16        0.03        4.19      4.83 o
  -4   2  16       40.65       31.57      5.34 o
  -3   2  16       13.05        8.69      3.66 o
  -2   2  16        5.85       -0.21      4.97 o
  -1   2  16       10.16        5.94      6.77 o
   0   2  16       28.75       37.38      7.81 o
   1   2  16        3.36       10.81      5.23 o
  -4   3  16        3.82        5.37      5.95 o
  -3   3  16        7.44        2.72      5.28 o
  -2   3  16        5.65        3.11      5.45 o
  -1   3  16       26.65       24.78      8.82 o
 
